# Supplementary material for: Engineered Root Bacteria Release Plant-Available Phosphate from Phytate
Source: Appl Environ Microbiol. 2019 Aug 29;85(18):e01210-19. doi: 10.1128/AEM.01210-19 (PMC6715853; doi:10.1128/AEM.01210-19)
Supplement: Supplemental file 2 [file AEM.01210-19-sd002.xlsx]

## Sheet: S2
Supplementary Table 2: 82 evaluated phytases. Localization results based on PSORTb v. 3.0.2.
Number	Name	Class*	IMG Gene ID	Genome name	IMG Genome ID	Phylum	Refactored DNA Sequence	Protein sequence	AA Count	Localization	Active?** (500 uM)	Tested in Plants?
1	H01	HAP	Ga0074256_10840831	Hoatzin crop microbial communities from Cojedes, Venezuel, sample from Protozoan 21 (*) (MER-FS) (assembled)	3300005476	Metagenome	ATGAAATTTTTCAATTACATTCTGTTTCTGATCATCATTAATATCAGCTATAGCCAAATCCTGTTCGTTTTTCAGCACATCCGTCACGGCGCGCGTGAACCGATTTATTACGACCGCACGCGCAAGGACAAGAACGTGGATTATTATGGTTACCAATGGACGGGTAAAGCCGTTCTGACGCCGATCGGTAAACGCATGAATTATCTGCTGGGTATTCGTAATCGCAACAAGTATAAGAATCTGCTGAATGAGATTTACGACAGTCGTGAAATCTTTGTTAGTAGTACGGGTTTCGACCGCACCATTAATTGA	MKFFNYILFLIIINISYSQILFVFQHIRHGAREPIYYDRTRKDKNVDYYGYQWTGKAVLTPIGKRMNYLLGIRNRNKYKNLLNEIYDSREIFVSSTGFDRTIN	103	Unknown	no	no
2	B01	BPP	Ga0074230_11097091	Poplar biomass bioreactor microbial communities from Brookhaven National Lab, NY - total biomass decay community (MER-FS) (assembled)	3300005504	Metagenome	ATGAAACTGGGTACGCAAAGCGAGGGTTGCGTGGTGGATGACCGCACCGGTATCCTGTACGTTGCCGAAGAGGATGTTGGCCTGTGGCGTATTGACCCAGGCAGTACGGTTCCGGTTCGCATTGCCGCGGCCGACGGTCGCCAGATCGTTGCGGACGCCGAAGGTGTTGCCCTGGCGCCGGTGGGCGAACGTGGTGGTTATGTGGTTGTTAGTAGCCAAGGCGACAACGCCTACACGCTGTATAGTCTGCCAGATGAGCGTTATGCCGGTCGCTTTCGCGTGGTTGACGGTCCACGCAGTGCGGACCGTCGCCGTCCGGGCCGCCATCGTACGGATGCCCGCTGA	MKLGTQSEGCVVDDRTGILYVAEEDVGLWRIDPGSTVPVRIAAADGRQIVADAEGVALAPVGERGGYVVVSSQGDNAYTLYSLPDERYAGRFRVVDGPRSADRRRPGRHRTDAR	114	Unknown	no	no
3	C01	CPhy	2536943781	Clostridium colicanis 209318	2534682204	Firmicutes	ATGGGTCTGAACTACAGCCAAGTGATCGCCCGCAACAATGCCCAACTGAGTAGTATCAAAATCGGCGAACCACTGACGATCAAGAATACCACCATTGTTCCGAAAGAAGTGTATAGTGAGGAGACGCTGATCAAGGAGAATAATAACCAATACATTCGCATCCCGGTTACGGACACGAAACTGCCAACCCCGGAAATGGTGGATCTGTTCGTGAGCAGTGTTACCAATCTGCCAAAGAATAGCTGGCTGCATTTTCACTGTAAAGAAGGTATCGGCCGCACGACCACCTTCATGACGATGTTTGACATGATGAAGAACGCGAAAACGGTGCCACTGAATGACATCGTTCTGCGTCAAATCAAGCTGGCGAATCTGGAGAATAAAGAAAAGGGCCTGGAG…	MGLNYSQVIARNNAQLSSIKIGEPLTIKNTTIVPKEVYSEETLIKENNNQYIRIPVTDTKLPTPEMVDLFVSSVTNLPKNSWLHFHCKEGIGRTTTFMTMFDMMKNAKTVPLNDIVLRQIKLANLENKEKGLESTTRMAFYNKFYAYAKNGDFTKKFSEFNN	162	Extracellular	no	no
4	B02	BPP	2501894910	Chlorobaculum limnaeum DSM 1677	2501846309	Chlorobi	ATGGCGACGAAGGTGCGTGCCTTTGGTGCCTGGCGCGGCGTTAAGGAAATTGAGGCCGTTGCGGTGGACGATGGTAATGCGACGGTGTACTACAGTGACGAGCGCTTTGGCATCCGTAAGTATAGTGCGGATCCAGCGGCCGTGGACGCCGGTAAGGAACTGGCCGTGTTCGGTCAGAGTGGTTTCGCCGCCGATCGTGAGGGTATCGCCGTTACCCGCAACGCGGAAGGTGGCACCCTGGTGCTGGTTAGTGATCAAAGCGGTGGCGCGCTGCGTATCTATAGTAGCACCAAGGTGGACGAGAATCGCTATCGTTTTATCACGAGTGTGCCATATCGCGCCACGGAAACCGATGGTCTGGATCTGAGCACGGAAATCCGCACCCCGGAATTCCCGGAA…	MATKVRAFGAWRGVKEIEAVAVDDGNATVYYSDERFGIRKYSADPAAVDAGKELAVFGQSGFAADREGIAVTRNAEGGTLVLVSDQSGGALRIYSSTKVDENRYRFITSVPYRATETDGLDLSTEIRTPEFPEGVLVAMSDDRTFQFYSLGEVLKRLGERVDGE	164	Unknown	no	no
5	B03	BPP	2577926940	Bacillus amyloliquefaciens plantarum	2576861299	Firmicutes	ATGAACCATAGTAAAACCCTGCTGCTGACGGCCGCCGCGGGTCTGATGCTGACCTGTGGCGCCGTTAGTAGTCAGGCGAAGCATAAACTGAGCGATCCGTATCATTTTACGGTGAATGCCGCGGCCGAAACCGAACCGGTGGATACGGCGGGTGATGCCGCCGATGATCCAGCGATCTGGCTGGACCCGAAAAATCCGCAAAATAGTAAGCTGATCACGACGAACAAAAAGAGTGGCCTGGTGGTGTATAGTCTGGAGGGTAAGATGCTGCATAGTTATCATACCGGTAAACTGAATAACGTGGATATCCGTTACGACTTTCCGCTGAATGGTAAGAAAAGTATCCTGCGCCGCCACCCAATCGGCCTGAAAGAACGTATTCCGCTGCGCTTCACCCCA…	MNHSKTLLLTAAAGLMLTCGAVSSQAKHKLSDPYHFTVNAAAETEPVDTAGDAADDPAIWLDPKNPQNSKLITTNKKSGLVVYSLEGKMLHSYHTGKLNNVDIRYDFPLNGKKSILRRHPIGLKERIPLRFTPLTGKTAHYKALRIQTARLHQQLMKYTVSACTTVKKQENITRW	175	Unknown	no	no
6	C02	CPhy	2538041737	Cystobacter fuscus DSM 2262	2537561635	Proteobacteria	ATGGGTGGTGCCGCCCTGCGTGCGCTGGCGGCCAATACGCCGGGTCCGCTGGTTGTGGTTGATCTGCGTGAGGAAAGCCACGGTTTCCTGGGTGATCTGCCAGTGAGTTGGTATGCGCCGCGCAACGTGGGCAATCGTGGTCGCACGCGTGAAGCCACGCTGGCCGAGGAACTGCGCCTGCTGGACAGTCTGCGTCGTCATGAGAGTCTGGCGTTTGATGGTCAAGGCAAAGATCGTGGTCCACCGGAACCAGTTCGTCCAATCGCGGCCTTCGGTACCGTGTGTACGGAAGAAAGTATTTGTACGGAAGCCGGTGCCGGCTATGCCCGCCTGCTGGTTACCGACCATCATGGTCCGGATGCGGGTGAGCTGGACCGTTTCGTTGCCTTTCTGGAGCGC…	MGGAALRALAANTPGPLVVVDLREESHGFLGDLPVSWYAPRNVGNRGRTREATLAEELRLLDSLRRHESLAFDGQGKDRGPPEPVRPIAAFGTVCTEESICTEAGAGYARLLVTDHHGPDAGELDRFVAFLERLPDGAWVHYHCRGGRGRTSTFLLLHDLLRNAHRLPFSVIAHRQRVLSDGYDLLAHGEPADWKTPLRRARAEIVPAFAEFARERAVGGSQRFTEWLGARQEMR	235	Extracellular	no	no
7	H02	HAP	2567845116	Acinetobacter baumannii 1564232	2565956976	Proteobacteria	ATGAATATTCTGTTCAAGATGACGGTTCTGGCCGCGAGTCTGCTGCTGGTGGCCTGTAATGACAATGATGACCAGGAGGCGCAAACCGCCCCGAGTACCAACCAAAGCAAATACTATCAAACCAAAACGCCATATCAGCCGCAACAAGAGATTAAGAATTATGAGCAAACCCCAAACGGCTTTCAGCCGGTTTTTACCGAACTGGTTGCCCGCCATGGTAGCCGCGGTCTGAGTAGCCTGAAATATGATCTGGCCCTGTATAACCTGTGGAAGCAAGCCAAAGCGGAGAATGCGCTGACCCCACTGGGTGAGCAACTGGGTGCCGACCTGGAAGCGATGATGAAGGCGAATATTCTGCTGGGTTATGGCGTGGAGGGTATTCGCCAATATGGTTACGGC…	MNILFKMTVLAASLLLVACNDNDDQEAQTAPSTNQSKYYQTKTPYQPQQEIKNYEQTPNGFQPVFTELVARHGSRGLSSLKYDLALYNLWKQAKAENALTPLGEQLGADLEAMMKANILLGYGVEGIRQYGYGNETMTGILEHRGIADRLLQRLPTLLNSQASILVQSSGVDRAVDSAKFFTAELIKQRPPLKDKIVPLSYTNLSSESVPSVEDGGVDRFKLYFHSLNADEDLVQPLSASQQKFMMLARPIKILKKIIKI	260	Unknown	no	no
8	C03	CPhy	2612465692	Candidatus Hepatobacter penaei	2609460328	Proteobacteria	ATGCGTTGGGTTAAAGCGGTGCTGACGTTCGGTCTGCTGGGCTGTCTGCTGAAGGGCAAACCACTGGTTCCCAAGCCACCGTGTTTCGTGAAAGACCCGACCAGCGCCAAGCGTTTCCAGACGCGTCTGCGCGTGCTGAGTCCACGCAATCCAACCCTGACGAAGAACCTGCAACGCCTGCGTGTTATTGGTAGTCCGCAACCGAGTTTTAAACAGCTGAAAATGCTGCTGCAAGAAAATCCGCAACTGTACGGTATCGTTGACCTGCGTAAAGAGACCCATTTCTTCATGAAAGGTCAGAGTATTAGCTGGGGCACGAAGGGTAATTGCGTTAATCATCGTACGATTCAAGAACATCTGAGTGAACATGCCTGGACGGAGCTGCAAGGTCTGAAATAT…	MRWVKAVLTFGLLGCLLKGKPLVPKPPCFVKDPTSAKRFQTRLRVLSPRNPTLTKNLQRLRVIGSPQPSFKQLKMLLQENPQLYGIVDLRKETHFFMKGQSISWGTKGNCVNHRTIQEHLSEHAWTELQGLKYLRLHVPDHYPPTIEQINTFLQFYKSLPPGAVLLIHCRGGRGRTTTFLTLVDIIENAKCDSFDTILARQWRLGGADLRKPRTGVKKRPAETRLKLLKLFYARVRKDAEGSLRPFQRQRRKTQLPEALSLPPPSVLI	268	Extracellular	no	no
9	C04	CPhy	2600780567	Clostridium ihumii AP5	2600255061	Firmicutes	ATGAGTTACTTTAAGAAGCTGCTGCTGGTGCTGCTGCTGATTTTCAGCTTTGCCTTCAATAGTTTTAGTGTGCTGGGCTACGATGAAGCCAGTAATATCTACACGGTTCTGGATAATGAGAACAGTAATAGCCTGCCGAATCTGTTTCGTAAGGACGCGAGTCTGAATATTAGTGGTAGCGCCCAGTTCACGGCCGCGCAAGTGGAGAATATCATCAATAATATTGATAGTAATAAACTGTACATCGTTGATCTGCGCCAAGAAAGTCATGGTCTGCTGAACGAAAATATTGCCTTTATGTTTTGGAATCCAAATGTGGACCTGAATGACGGCCTGAGTAGTAGCGAGGTGCTGCGCGTGGAGAGTAAGGAGATTAGCAAAATCCCGATCAGTAGTGTG…	MSYFKKLLLVLLLIFSFAFNSFSVLGYDEASNIYTVLDNENSNSLPNLFRKDASLNISGSAQFTAAQVENIINNIDSNKLYIVDLRQESHGLLNENIAFMFWNPNVDLNDGLSSSEVLRVESKEISKIPISSVMHIYNKKLDLLKTVKVQSVLSEKNLVTSKNINYIRFAVKDNYIPSDDIVDEFVDFVKSEGTSSHLHFHCEAGEGRTTTFMAMYQMMNNKDNLSLDEILQYQIKLGGISLIDIPIRKDFLNTFYNYTKANIDSNFEVPYSKWVERKVI	280	Extracellular	no	no
10	C05	CPhy	648710493	Desulfovibrio fructosovorans JJ	648276636	Proteobacteria	ATGGAGAGTGATCCGACGCTGATCTTCGACAGTATCCGCGAACAAGGTCTGCCAAGTCATTTTCGTAGTCTGGCGGGCCCGTGGGCCGTTCCAATTACCACAACACCACCAAGTCGTCAAGGTTTGGCAGAATTGCGTGCAAGTGGCAGTGAACAGCCGAGTAGTAGTGAAATGGCCACGACGATCAAGGGTCTGGCCCCGGAAGTGACCGTGGTGGATCTGCGTCAAGAAAGTCACGCCCTGCTGGGTGAGCACCCGGTTAGTTGGTACGGCCTGCGCAACTGGGCGAATGACGGTAAAAGTCTGCAGGCGGTGGAATGTGATGAGGAAACGCGCATTGGTGACCTGCCGCCATGTGGCGAGGCCGCGGTGAGTCGTGTGATTAGCAAGGATCCAGAC…	MESDPTLIFDSIREQGLPSHFRSLAGPWAVPITTTPPSRQGLAELRASGSEQPSSSEMATTIKGLAPEVTVVDLRQESHALLGEHPVSWYGLRNWANDGKSLQAVECDEETRIGDLPPCGEAAVSRVISKDPDGALAEVRVEEVAYDRARSEQEALCGLGLGTFRIAVRDHSRPSDADVDRFIRFVRELPPGTWLHFHCHAGDGRTTTFLLLYDMLRNAAVLGLEELAARQHMIGGIDLLHTPHTGWKGALYNERAAFVGRFHHYAGTRDFRRVLWTQYLASA	283	Extracellular	no	no
11	C06	CPhy	2612299238	Clostridium novyi sv. B NCTC 9691	2609460288	Firmicutes	ATGAAGAAAACGAACTTTAGCTTTACGCTGTTCATCCTGCTGTTTCTGATTAGTATCCCGGTTAACGGCAAGCTGATTAGTACGGATGCGCCGGTTCCGCCAAAACCGCTGGTTGTGCTGGACAGCAATAGTACGAGTCCACTGCCGAGCTTTTTCCGTATTATCCCAGAACTGAATATTAGTGGTAGTAAGCAATTCACCCCGGCCCAGCTGAAGAACATCCAGAATAAAATTAACAGCAAAAATCTGTATATCGTGGACCTGCGCGAAGAGAGTCACGGTTTTATTAATGATAATACGGCGATTAGTTTCTATCTGCCGCGTAAGTACATTAATGATAATTTTAATACCCATGAGATCCTGAAAAAAGAGAAGCTGGACCTGGATAGCATTAAAAAT…	MKKTNFSFTLFILLFLISIPVNGKLISTDAPVPPKPLVVLDSNSTSPLPSFFRIIPELNISGSKQFTPAQLKNIQNKINSKNLYIVDLREESHGFINDNTAISFYLPRKYINDNFNTHEILKKEKLDLDSIKNVENLNIYDQLGTLKETLKPDKTLSEKELTKHNKIHYVRLPVIDNYIPSPEIVDKFIELIKSKPSNSHLHFHCKEGQGRTTMFMAMYEMMHNKDNLSLDEILKHQQDIGGIILTGNPARGTFLKNFYNYTIDNKKNNFDTSYSQWLKNISSMK	285	Extracellular	no	no
12	C07	CPhy	2586116612	Clostridium bornimense M2/40	2585427665	Firmicutes	ATGGCCAAAAAAATCCATTTCAACTTTATCAAAATTTTTATCGTTCTGATCATTTTCAGCCTGGCCCTGCCAAATCTGCTGGTGAACGGTAAGAGTCCAAGCAGCGACATTCACATTGTGCTGGATACGCTGAATAATACGGAAATCCCACGCAATTTTCGTAGTACGAATAATATTAACGTTAGTAATAGCATCAATACGAAAGGCATGGAGAACCTGAATATCAGTGGTAGCAGTCAGTTTAGTAAGACGAACCTGCCGCTGCTGATCAAAAGCATTAATACGAATCTGCCGATCATCGACATTGATCTGCGCCAAGAGAGTCATGGCTTTGTGAACGAAATGCCGATCAGTTTCAAGAACGATAAGAATAACGCGAATCTGGGCCTGAGCAGTGAG…	MAKKIHFNFIKIFIVLIIFSLALPNLLVNGKSPSSDIHIVLDTLNNTEIPRNFRSTNNINVSNSINTKGMENLNISGSSQFSKTNLPLLIKSINTNLPIIDIDLRQESHGFVNEMPISFKNDKNNANLGLSSEEVLLKEIKDLNTINLNSTLTFYNDKNNPVLVKSVENESLVISKNSIGYLRIAVTDSMLPNKDEVNKFVTFVKNQPKNTHLHFHCKEGIGRTTIFMILYDMMKNYNDIPMEDIISRQIALAKLDEKDYMAFYDKNHTEFFTSFYNYCRSSKDLFLSPWQ	291	Extracellular	no	no
13	C08	CPhy	2519468657	Bdellovibrio bacteriovorus Tiberius	2519103098	Proteobacteria	ATGAAAAAGCTGCTGCTGCTGCCAGTTCTGTTCGCCGTGGCCGCGTGTGCCGAAAAAACGGTTAGTCTGACCCCAGATAAGCCGGTTAGTACCAAGATCCCGTTTTTCATGACGCGTCCACAGCCGACCACGCCGGTGGAACTGGTTTTTGACAATGATCACGCGACGGCCAAGCCGATGAACTACCGTAAGAATGATAGCCTGCGTATGAGTGGTAGTGCCACCTTCAGCCCGAAAGCGCTGAAGGAGGTGAGTAAGCCAGTTAAGAAAAATAAAGCCAGCCTGTACGTTTTTGACCTGCGCCAAGAGAGTCATGGCCTGATTAATGACATTCCGGTGACGTGGTACGCGGATCGTGACTGGGCGAACGCCGACCTGAATCATGAAGAGGCGGTGCGC…	MKKLLLLPVLFAVAACAEKTVSLTPDKPVSTKIPFFMTRPQPTTPVELVFDNDHATAKPMNYRKNDSLRMSGSATFSPKALKEVSKPVKKNKASLYVFDLRQESHGLINDIPVTWYADRDWANADLNHEEAVRRERRLLGDLRVGEKIGTTTIQSIETEESMIRTGGHQYVRLTVTDHVRPVDSEVDRFIESVRALPENAWVHFHCRAGKGRTTTFMVLYDMLKNAKADSFEAIIKHNTELSNDYDVLTVPADEKDWKYPYQKERAAFVTEFYNYAKAHPNGEGMLWGEWVLR	293	Extracellular	yes	no
14	H03	HAP	2587040794	Bacteroides stercorirosoris JCM 17103	2585427867	Bacteroidetes	ATGTTTTGCCCGGTGAGCATTCTGTGGGGCCAGGATCGTATTCAACAATACGCGGGTACGGCCATGCCATATCCGATCGTGAAGGATAGTTTCGTGTTCTTCCAAGACAGTATGGTGCCGTTCTACGTGAACCACCTGGGTCGCCATGGCGCCCGTTTCCCAACCAGCGGTAAGGCGCTGAATCGTGTGAAAGAGATCCTGGAACTGGCCCGCCGTGAGAATCGCCTGACGAGTGGTGGCGTTACCCTGCTGAGTACGATCCAGAATCTGAGCGATACGTTTGACGGTCAATGGGGCAAACTGAGTGTGGTTGGTGAGGAGGAACAGCGCGGCATTGCGCGCCGCATGATCGAACGTTATCCGCAACTGTTCAGCGATAGTGTGAAGGTTCAAGCGATT…	MFCPVSILWGQDRIQQYAGTAMPYPIVKDSFVFFQDSMVPFYVNHLGRHGARFPTSGKALNRVKEILELARRENRLTSGGVTLLSTIQNLSDTFDGQWGKLSVVGEEEQRGIARRMIERYPQLFSDSVKVQAIATYVPRCIHSMDAFLACMVEFNSSLHIQRNEGKQYNDILRFFDLNQSYVDYKENGDWRPIYETFVRRKISPASVMENFFLESGQETDKEAEEFVMALFSIAAILPDTGTPINLDGLFTIGEWDNYWQTQNLRQYMSKSSSPVGRMLPVAIAWLCYQNLFIQLMK	297	Unknown	no	no
15	C09	CPhy	2552807169	Clostridium tyrobutyricum UC7086	2551306367	Firmicutes	ATGAAGAAGAATCGTGTGCGCATCGGCATTTTTCTGCTGTTTTTTATTTTCCTGCTGGGTGCGAGTAACGTGAATGTTCTGGCCCTGCAGAAAAACACCGCGGACAACAAGCTGGAGCTGACGGTTGATAGCCACAAGAAAGCGGAAATGCCAAAGCGCTTCCGTAAGACCAGCGATAAAATTAAGACCGAGGGTAAAATGCCGAATCTGACGGGTCTGGCGGAACTGAATGCCAGTGGTAGCCAACAGTTTACCCCGGGTAACATCAACCTGGTGAAGGACGCGATTGGCAAGGACAAAAAAATTAGTATTGTTGATCTGCGCCAAGAGAGTCATGGTTTTATCAATCACCTGGCCGTGAGCTGGAAGCTGCCAGACAGTAACAAAGCCAATAAGGGC…	MKKNRVRIGIFLLFFIFLLGASNVNVLALQKNTADNKLELTVDSHKKAEMPKRFRKTSDKIKTEGKMPNLTGLAELNASGSQQFTPGNINLVKDAIGKDKKISIVDLRQESHGFINHLAVSWKLPDSNKANKGLTREQVIKEEKKLLKSIKLNEPLKIKNKTVIPVKVQSEKQLVKDTGMDYIRVTVTDTERPEDDMVDYFVKKVRKLPEDTWLHFHCKAGMGRTTTFMAMYDMMKNSKKVSLEDIMERQELLGGVKLLKPVGGKESESQKRSDFLRQFYQYTKENNDNFKTSWSQWLNSK	301	Extracellular	yes	no
16	C10	CPhy	646508394	Acidaminococcus fermentans VR4, DSM 20731	646311901	Firmicutes	ATGAAGTTTTGGAAAATTACGACGGGCATCCTGCTGATGAGCCAACTGAGTCTGGGTCTGGCCTGGGCGGACGCGCCGAGTATTGCCGCCATCGTTAAGCCAAGTAAAGGCTATGTGTGGCGTCTGGACACGAAAAATAAGCTGCAACTGCCCCGCAACTACCGCGCCGATGTTGAGAATTGTATGAGCGGTAGTGCGCAACCGAGTATTCTGGGTCTGAGTAGTCTGGTTCAAGAACTGGCCCAGCAAGGCGTTAAGCCGCAACAAATCATCCTGGTGGATCTGCGCCAAGAAAGTCATGGCTTCGTGAACGGCCAGGCGGTTAGCTGGTATGGCGACAATAACTGGGCCAATGTGGGTAAAGCCGACGCGGCGATTCGTAAAGACGAGGCCAATCGC…	MKFWKITTGILLMSQLSLGLAWADAPSIAAIVKPSKGYVWRLDTKNKLQLPRNYRADVENCMSGSAQPSILGLSSLVQELAQQGVKPQQIILVDLRQESHGFVNGQAVSWYGDNNWANVGKADAAIRKDEANRLAKTLGKETSYYKLDKNKQPHFKGKENVAAALTERQAAASFGLGYARFASTDHIWPEPEEVDAFLAWQKTLPKDAWLHFHCQAGKGRTTAYMIMRDIWLNGQKDSLETICARQHALGGQDVLHMTHKEAWRQTIDDNKVYRLKQFYTYVKGLQQGTITGTWTEYLKQNP	302	Extracellular	yes	yes
17	C11	CPhy	2525456415	Clostridium paraputrificum AGR2156	2524614700	Firmicutes	ATGAAGAAGTACCTGAAAATCATTAGTAGTATTCTGATCTTTAGTCTGCTGAGTCCACTGAGCATCAGTGCCAAAGAGGTTGAACAAGTGTATCTGAGTCTGGACTATGAAAATACGGACAGCCTGCCGCACAACTTTCGTAAAACCACGGATCTGAGTAATGTTATTAAGGGCGGTGGCAATACCACGGGTCTGGAAAATCTGAATATCAGTGGCAGTAGCCAATTCACGAGTCTGAGCTTTCTGAACCTGAAAAAAAATATCAATACCAAAAATGAATTCTGGGACATTGATCTGCGCCAAGAGAGCCATGGTTTCATCAATGGTAATGCCGTGAGCTGGTATGGTCCAGGCGACAAGGCGAACGCCGGTCTGAATTATAAGGAAGTTATCGCCAAA…	MKKYLKIISSILIFSLLSPLSISAKEVEQVYLSLDYENTDSLPHNFRKTTDLSNVIKGGGNTTGLENLNISGSSQFTSLSFLNLKKNINTKNEFWDIDLRQESHGFINGNAVSWYGPGDKANAGLNYKEVIAKEAKQLSEIPFGKSITLDNGKHTLIPTVVENESKLVSSNNVKYLRIAVTDGDRPTDESVDQFVKFVTHLPNNYWLHFHCKEGIGRTTTFMSLFDMMKNSKNVSLDDIIKRQFLLGGFNLFKPGDENKRVLFLRNFYKYTKENNDNFKTTWSDWIKQNNITPYTSTTELPKN	303	Extracellular	no	no
18	C12	CPhy	2586265533	Clostridium pasteurianum 6013	2585427701	Firmicutes	ATGCGCAAGCGTATCAAGCTGTTTTGGATTACGTTCTTCATTGCGATTTTTAGTCTGAGTTTTATCTTTGAGAATGTGAACGCGGTTAGTTTTGCCCCGAAAGAACTGCGTCTGACCCTGAATGCGAATAACACGGTTACCCTGCCGAAAAATTTTCGCAAAACGACGGACAGTGACAAGATTAAAGACATCGATAAGAGTGTGAACCTGGAGGGTATGAATAAACTGAACATCAGTGGCAGCGGTCAGTTTAGTGAGAAGGGCCTGGAGATGGCCAAGGAAAATATCGGTGAGAAAGTTCCAATCACGGTGGTGGATCTGCGCGAGGAAAGTCATGGTTTCCTGAACGGTAATGCCATTAGTTGGACCGACGGCCACAATAAAGCCAATAAAGGTCTG…	MRKRIKLFWITFFIAIFSLSFIFENVNAVSFAPKELRLTLNANNTVTLPKNFRKTTDSDKIKDIDKSVNLEGMNKLNISGSGQFSEKGLEMAKENIGEKVPITVVDLREESHGFLNGNAISWTDGHNKANKGLIEAQVIKDENERLKKLSEEKTVEIKNRTLNVEKVENEENLTKKHGISYTRITVTDKEAPSKEAVDEFVNFAKSVPNSGWLHFHCKAGKGRTTTFMAMYDMMKNAKNVSFEDIIKRQFLLGGENLLKRTTVENIKGTRAKFLKNFYDYCRTNNDNFNTTWEQWLKNNPDNSR	304	Extracellular	no	no
19	C13	CPhy	2562215722	Desulfovibrio alcoholivorans DSM 5433	2561511137	Proteobacteria	ATGACCCCACTGTGTAGTGCCCGCTTCCTGCCGCGCCTGCTGGCGTGTGCCCTGTTTCTGGCCATCCTGGGCGCCGCGAAACCAGGTCCGGGTGCCGATGGCCCAGTTCTGATTTATGACTATCCACCGGGTCAAGCGCTGCCGATCCATTTCCGTCTGGCCGATGGTGGTCCAAAGGGCGATCCGGCGAGCGCCAAGCTGCGTCTGAGCGGCAGTAGCGAGTTTGACGCCGCGGGTCTGGACAATCTGGCCCGCACCCTGCCGGGCCCACTGACGATTGTGGATCTGCGCCAAGAAAGTCATGGCTTCCTGAATGACCGCCCGGTTAGTTGGTTTGCGCCAAAGGATGAGGCCAATATGGGTAAAACCCCGGAAGAGGCGGCCCGCGATGAAGCCCAG…	MTPLCSARFLPRLLACALFLAILGAAKPGPGADGPVLIYDYPPGQALPIHFRLADGGPKGDPASAKLRLSGSSEFDAAGLDNLARTLPGPLTIVDLRQESHGFLNDRPVSWFAPKDEANMGKTPEEAARDEAQRLAALSKAGTAAVTVIEAKSKSGGIKKARTLRVDVVGVASEAQLTAARAVGYLRLFVTDDMAPDAAQVDRFVEYCRSMAPNTWLHVHCHAGDGRTTTFMVLYALLHNPAGRSLEEIAADQAAAGGVDLIGQPRKGWKKPLYMARVAFLERFAAYAAANPGGAPMTFSAWTATHK	307	Extracellular	yes	no
20	C14	CPhy	2581156490	Clostridium perfringens JJC	2579778830	Firmicutes	ATGTTTAAATACTTCAAGAAAAATGCGCTGATTATTTTTCTGGTTCTGAGTATTTTCACGAGTTTTTTCATCAACAATACGAGTATCGTGCTGGCCGAGGACAATAATGTGCACCTGGTGCTGGATACGAAGAACATTAATAATCTGCCAAATAACTTTCGTACCACGAGTGACCTGGAGCGCCTGAAAAATCTGAGTAACATTAATACGAAGGGCCTGGATACGCTGAATATTAGCGGTAGCCAGCAATTCAGTCCGAATAACCTGAGCCTGCTGGTGACCAGCATCAAAACCAATCTGCCAATTACCGTGGTTGACCTGCGCCAAGAAAGTCATGGTTTTATCAACGAGTACCCGGTGAGTTGGAAGGGTACGAAAAATGCGGCCAATCTGGGCCTG…	MFKYFKKNALIIFLVLSIFTSFFINNTSIVLAEDNNVHLVLDTKNINNLPNNFRTTSDLERLKNLSNINTKGLDTLNISGSQQFSPNNLSLLVTSIKTNLPITVVDLRQESHGFINEYPVSWKGTKNAANLGLTREEVIDTERNLLNSITLGTPIQFFNNPKLTVIPEKVLSENQLIKANSMDYIRIPVTDGKLPTYEMVDFFVQYINSMPKDSWLHFHCKEGIGRTTTFMIMYDIMKNYNNATLDEIIYRQLVLFGLTEKNFNSFLSKERLDFFTKFYQYVQEENTDFKTSWSQWLNKNNFPLVTIR	308	Unknown	no	no
21	C15	CPhy	645577566	Clostridium botulinum E1 BoNT E Beluga	645058813	Firmicutes	ATGTATAAAAAAGCGAAGCTGAAGCTGTACATCCCAATGCTGCTGCTGATTACCATCTTTAGCAGTTTCTTCCTGAATTTCAACATTGCGCTGGCCTTTAACGAGCCGAACAATAAGAGTGATGTTCATATCATTGTGGACAATCTGCGTACGAATAAAATCCCGAGTAATTTCCGTACCACGAGTAATCTGACGAACATCAAAAACAATAGCAGTCTGAATCTGAAAGGCCTGGAAACCCTGAACACGAGCGGTAGTCAACAATTTAGCAAGGACAATCTGGATATTCTGACCAAAAGTATCGATAGCACGCTGCCAATTCTGGTTATTGATCTGCGCCAGGAGAGTCACGGCTTCGTGAATGAATTTCCAATTAGCTTCGCGAATGAGAAGAACGAC…	MYKKAKLKLYIPMLLLITIFSSFFLNFNIALAFNEPNNKSDVHIIVDNLRTNKIPSNFRTTSNLTNIKNNSSLNLKGLETLNTSGSQQFSKDNLDILTKSIDSTLPILVIDLRQESHGFVNEFPISFANEKNDANLGLSKSAVTFTEKKDLKSIKLNTPLTFYKHPEINVVPKEVLSEKQLTKSYSLNYSRVPVTDTKLPTNEMVDCFINIVKECSKENWLHFHCKAGFGRTTTFMIMYDMIKNYNNATYDEIIKRQFALANFDEKEIIELSSSDRINFLNQFYNYCKDVNGNFDTTWSSWLNDSQKH	308	Extracellular	no	no
22	C16	CPhy	637502758	Candidatus Protochlamydia amoebophila UWE25	637000059	Chlamydiae	ATGAAGAACATTTACATTCTGCTGTTTCTGTTCAGTCTGGGTGTTGTGGCCCAAAGCTTCCTGTATCAACATCAACCAACGCTGTTCCCAATCGTTGATGCCCCACTGAACAGTGAGAATCATCTGCCGAAGAAGTGGCGTAGCACCAAACAGATTAGTCAACTGGTTGGTAATTACGCCAATCTGAAGGGCCTGACGCAACTGCATCTGAGTGGCAGTGGTCAATTTAGCCAGGAGGACCTGAAAAACATGAGCCAGGAAATTAAAGGCAAGGCCTTCGTGCTGGATCTGCGCGAGGAAAGTCACGGTTTCATCGATGGTACCCCGATTAGCTGGACGGACGGCCTGAATTATGGTAACGTTGGCAAAACCCTGCGCCAAATCGAACTGGATGAGCAA…	MKNIYILLFLFSLGVVAQSFLYQHQPTLFPIVDAPLNSENHLPKKWRSTKQISQLVGNYANLKGLTQLHLSGSGQFSQEDLKNMSQEIKGKAFVLDLREESHGFIDGTPISWTDGLNYGNVGKTLRQIELDEQKRLKLTAQKGSIIVDLSKDLGENFQKFFVREVKTEKELVESFGYTYIRLPITDHHRPVDSVVDQFIEIVLSLPADSWIHLHCKGGKGRTTTFMTLYDIMHNAQTVGLNDILSRQTLLGGADLVQAEKNETYKQKPAKDRIEFIRAFYTYCREVPNFEMTWSDWVHQKQLVAYQTSSSN	311	Extracellular	no	no
23	C17	CPhy	639824696	Acidovorax avenae citrulli AAC00-1	639633002	Proteobacteria	ATGCCACATGTGAGCCTGGCCTGTCGTCATCATGCAGGTACACGTCCAGATAGAAGTGCAGGTCGTACAGCATTGCAATTGCGTCAACCAGAAGCAGAAACGCGCCTGGAGCTGGTTTACGACACGGAGCCGCCGCACCCAGCGGGTACGATGGCCTTCTTTCGCCATAGCACCCAAGCGAGTGAACTGCCGCCGGGCATCGACACGCGCGGTCTGGAGAGTCTGCAACTGAGCGGTAGCGAACGTATTACGAGTGTGGAGCAGGTGCGCGCCATTCGTCAAGCCTGTGGCGACGCCCCGCTGGTTGTGGTTGATCTGCGTCAAGAAAGTCATGCGGTGGCCGATGGTCACAGTCTGACCTGGCGCGGCCCGATGGACTGGGGTAATGTTGGTTTGGGT…	MPHVSLACRHHAGTRPDRSAGRTALQLRQPEAETRLELVYDTEPPHPAGTMAFFRHSTQASELPPGIDTRGLESLQLSGSERITSVEQVRAIRQACGDAPLVVVDLRQESHAVADGHSLTWRGPMDWGNVGLGTAAATAREAEQLEELRRQGNAVATHADHVKGKSDEPALRRLDTTLARSEQEIVEAAGADYRRIAVTDHLRPSRGEVDQFIDLVRGLPDGAGLHVHCNGGRGRTTTFMVLYDMPRNAREAGADAIMARQSRLGMDYNRCAYRPPDACGFQVKFSERTLAVVRTSWRSPINPLIPRVSPIDCS	314	Extracellular	no	no
24	C18	CPhy	2510262291	Clostridium sp. URNW	2510065048	Firmicutes	ATGAAAAAAAGCACGGCGGTTTTCTTCGCGTTCATTCTGGTGTTCATCAGCCTGAGTAGCACGACGCTGAGTCTGGATACCGCCGCCGTGGCCGCGAGTGACGAAGTTCAGCTGGCCCTGGATAGCCTGAATGAGAGTACGCCACGCAACTTTCGCAAGACGAGTACCCCGATTTATCTGACGAAAAATGAGAAATTCAGTCTGAAAGGTCTGGATAAGCTGAATATCAGTGGTAGTCAACAGTTCAGCGAAAAAAACCTGCCAATCCTGCTGGAGGAAATTGGTACCAGTAAACCGATTACGATTGTTGACCTGCGTCAGGAGAGCCATGGTTTTATCAATGGCCTGCCGGTGAGTTGGAAGAACCTGAATAATGATGTGAATAAAGGTCTGACGCGC…	MKKSTAVFFAFILVFISLSSTTLSLDTAAVAASDEVQLALDSLNESTPRNFRKTSTPIYLTKNEKFSLKGLDKLNISGSQQFSEKNLPILLEEIGTSKPITIVDLRQESHGFINGLPVSWKNLNNDVNKGLTRDEVIEKEANQLSSIPLNSPVTVYRAPNNIKIPTEVFNEDALVTSKNLSYIRVPVTDLGLPTDDMVDYFIEVFKNLPKDSWVHFHCKAGVGRTTTFMIMYDMLINYNQVSATDIIDRQLKLANFDEVTIREFYTPERYKFLLNFYNYCKENGGSFKMSWSTWSKEYDGFISLNKDTGYLKVS	315	Extracellular	no	no
25	C19	CPhy	2566033008	Desulfovibrio frigidus DSM 17176	2565956520	Proteobacteria	ATGAGCGCCAAAATTTTCTTCCCGATCAAGACCCGTATCCTGGACGATATCTTCAAACTGATCCTGGCCAGTTTCGTTATTCTGCTGATTTTTAACAGTAATAGCTTCGCCGACGATAGTGTGCTGATTCTGGACGCGCCGGCCGTTGAAAATCTGCCGCGCAACTTCCGCACCAGTGCGTTTCCATTTAAGAATAGTACGGATAGCCCAAGTCGTACGGGTCTGGACACCCTGAAAATCAGCGGTAGTGGTCAATTCAGTGCCGACCAGTTTGACGTGATGCGTAGCAACCTGCCGGCCACGGTGACCGTTGTGGACCTGCGCCAAGAATTTCATGGTAATCTGAATGGCGCGGCCGTTTGCTGGTTCAGTTACCGCGATAGCGGTAACAAAGGCCTG…	MSAKIFFPIKTRILDDIFKLILASFVILLIFNSNSFADDSVLILDAPAVENLPRNFRTSAFPFKNSTDSPSRTGLDTLKISGSGQFSADQFDVMRSNLPATVTVVDLRQEFHGNLNGAAVCWFSYRDSGNKGLDSAQVTSGEQEALSLLGAQKEIQLGMNIIKNDDGGFKVDKKYQLKPHTVYSEHELMGARGVGYIRIACTDHLRPPDVAVERFVKFVRNLKSDVWLHFHCRAGKGRTTTFMLMYDMLRNANKLDLGTLAARQKMIGGSGLLGKVSTDKEWKIEIGHERQNFIRKFYDYAKANPNGLPMTWLEWQK	317	Extracellular	yes	no
26	C20	CPhy	651113754	Clostridium acetobutylicum EA 2018	651053017	Firmicutes	ATGCACAAGAAAACCAAGCTGATCTGTATCGGCATTCTGGCGACCGCCATCGTGACGATTAGCATTTATAACTTCGATTTCTTTAAACGCACCCCACTGAAGGAGCATAAAGTGAAACTGGTGATCGACGCCGAAAATAAGAATACGCTGCCACCAAAATTCCGTACGACCAGTGACACGATTAGTCTGCATAAGAAGGGTAGCCTGAATCTGAGTGGCCTGAGCGACCTGAACGCCAGTGGTAGTGGCGCCTTCAGTGAGGATGAACTGAAAAGCATCAAGAATAAGATTGGTAACAAACCAATCGTGGACATTGACCTGCGCCAAGAGAGTCATATTTTTGTTAATGGCATCGGTATCAGTTGGTATGGTAAAAACGACGATGCCAATCTGAATCTG…	MHKKTKLICIGILATAIVTISIYNFDFFKRTPLKEHKVKLVIDAENKNTLPPKFRTTSDTISLHKKGSLNLSGLSDLNASGSGAFSEDELKSIKNKIGNKPIVDIDLRQESHIFVNGIGISWYGKNDDANLNLTSSEVLKDENNKLMRISKDKKVTFDKLSKKKSISNISQLNDVKSVETEEQLAKALGINYSRITVPDHKTPDDAQINSFVSFVKNLPKGTWLHFHCRGGKGRTTTFMAMYDMMINSKKVSFYDIMKRQKLIGGADLLSGQDSLGKSDAEKRVQLLKKFYNYCQNNNDNFKTSWTNYNNKYRIKNLQR	320	Extracellular	yes	no
27	C21	CPhy	2596383464	Allisonella histaminiformans DSM 15230	2595698240	Firmicutes	ATGAAGCTGCAATGGATGACCACCCTGCTGCTGACGAGTTGTATTAGTCTGGCGGGCTATTGCGGTAGCGGTGCGGCCGAAATGCACAGTCCAATTCCACTGCAGCAAGAAATTCCGCCAGCGCCGGGCTACTTTAATGGTCGTCTGTGGCGCCTGGATGCCAGCGCCAGTAGCCCATTTCCAAGCCATTTTCGCACCAGTGCGAGTGCCTTTGACCTGAGTCTGCCGCACAAACTGCCGCTGCCGAGCCGCAAGGGTCTGGATCGCCTGCGTATTAGTGGCAGCGCCCAGCCAAGTGGTATGGCCATCCCGGCCCTGGCGCGCCACCTGAAATACCTGGCCAGTGGTGGCCCAGTTTTCCTGATCGATCTGCGCCAAGAAAGCCACGGTTTCTTTAAC…	MKLQWMTTLLLTSCISLAGYCGSGAAEMHSPIPLQQEIPPAPGYFNGRLWRLDASASSPFPSHFRTSASAFDLSLPHKLPLPSRKGLDRLRISGSAQPSGMAIPALARHLKYLASGGPVFLIDLRQESHGFFNGNAVSWYGNRNWANRNKTTEAVCQDEKERIQSACGTQVTVYSLNEEKEPADAEKITVQSASTEEALAARAGLHYVRFPITDHTTPSEATIRQFISFMRSLPPDAWVHFHCEAGMGRTTTMMILWDIYNNPELPLETIVERQHLIGGAQISLYPQEERKGPWKFNESQSRARIIHMFYDTMHSQSASHADRA	324	Extracellular	yes	no
28	C22	CPhy	2578832625	Clostridium sp. BL8	2576861566	Firmicutes	ATGAAACAGAATGAAATTACGCTGAATAATAGTACGAACTATAATACCATCGAGGATAATTTTCGCCATGGTCATCACGGCTGGTATAGTTATCGCCACCCATTCCTGTATGAATATTGTTACCATATCAACGATGAGATGATTCAAGAACCATACTATAAGAGCCGCAGTAATAAACTGCACCTGGTGATCAACAGCGACAACGCCAAAAAACTGCCAGACAATTTCCGTAACACCATCGACCTGGCCAACTTCAAGGATAATAAGGTGATCAATCTGAACGGTCTGGCGAATCTGAACGCCAGTGCGAGCAGTCAGTTCAGTGAAAGTGGTCTGGCCTTCGTGAAACAAAGTATTGGTCACGCCATGCCAATCATTATCGTGGACCTGCGCCAGGAG…	MKQNEITLNNSTNYNTIEDNFRHGHHGWYSYRHPFLYEYCYHINDEMIQEPYYKSRSNKLHLVINSDNAKKLPDNFRNTIDLANFKDNKVINLNGLANLNASASSQFSESGLAFVKQSIGHAMPIIIVDLRQESHGFINGVAISWADNHNKANKGLTKEAVLTDENTRLHGILLNKPIYIGDITLIPKKLENEKSLVQSYDMSYMRIPVTDNEMPNNGMVDYFIKFVNSLLPNTWLHFHCKAGLGRTTTFIVMYDMMKNAKNVSLQDIMNRQVLLGGKNLLRDEQLLMNRSEQRVKLIKRFYRYCVENNDNFKTTWSQWIRQHRN	325	Extracellular	no	no
29	C23	CPhy	651596978	Centipeda periodontii DSM 2778	651324021	Firmicutes	ATGCACGCCTTTAAACATCTGCTGACGGCCCTGCTGCTGTGTACCCTGTGTATCATTCCATATACCGCCAGCGCGACGGACACGAACGCGGACTACCGTGGTTATGTGTGGCGCATTGATACGGCCGCGGGTAATGAAGCCGAGCTGCCACACAACTTTCGCACCGCCGGCAGCCCGTTCCAGACCCGTACCGACACGGCGAAGTTCGGTGTGGATCCGAATTATACCCCAAGTCGTGAAGGCCTGGATGCCCTGCCACTGAGCGGTAGCGCGGAATTCAGTGTTCCGGCCTTCCATGCGCTGCTGAAAGATCTGCACACGCGCGCCAAGGGTAGCATTTGCATTGTTGACCTGCGCCAAGAGAGTCACGGTTTCATGAACGGTAATGCGGTTAGTTGG…	MHAFKHLLTALLLCTLCIIPYTASATDTNADYRGYVWRIDTAAGNEAELPHNFRTAGSPFQTRTDTAKFGVDPNYTPSREGLDALPLSGSAEFSVPAFHALLKDLHTRAKGSICIVDLRQESHGFMNGNAVSWYGKHDWGNIGRTKYEALCDENMRIRSAQGKDVVLAHLDKKKQPKNPQTIRVITAMTERELVEDAGVRYVRLAVTDHKWADPQTIDNFVDLVKKMPADTWMHFHCQAGKGRTTSFMAMYDMMKNPSVPLKDILYRQYLLGGAYLAYDPTTLHAPTGWEDADYHHKAEMIAKFYDYVQQNHKNDYAIPWSMWLKKNP	328	Extracellular	yes	no
30	C24	CPhy	2537412969	Desulfovibrio magneticus Maddingley MBC34	2534682332	Proteobacteria	ATGCCAACCCTGCCGCCACCGTGTCGCCGTCTGCGCCGTAGCCATCGCACAAGATTGGCAGCACCATGGCCATTAGCAGGTTTGTTGGCAGTTGCATTGGCATTGTTTCTGACGGGTCCAATCGCGGTGGCCTGGGCCGAACCGGAACCAGATGTTGGTGTTTTGACATTGGATGCAGCAGCAGCAAGTGCATTGCCACATCGCTTTCGTACGTGTTTCTTTCCGCTGGCGCGCCCAGATGGTGCCACCACCCCGAGTCAGGAGGGCCTGAACGGTCTGCGCATCAGTGGTAGTAGCCAATTCAGTCTGGCGGGTCTGGCGATTATGCGCGAACAATTCCCGCCACGTGCCGTTATCGTGGACCTGCGTCGTGAAAGTCATGGCTTTCTGGGTGATGCG…	MPTLPPPCRRLRRSHRTRLAAPWPLAGLLAVALALFLTGPIAVAWAEPEPDVGVLTLDAAAASALPHRFRTCFFPLARPDGATTPSQEGLNGLRISGSSQFSLAGLAIMREQFPPRAVIVDLRRESHGFLGDAAVSWRLPDNQGNPGREAAFVAAAEAGLLAAIDERPDIVVAREAKRGGPTPLTLGPLAAVNEAQAAASLGLGYLRLAVSDHTRPDDAVVERFVRFYRSLPPDVWLHFHCRGGAGRTTTFMTLVDMLRNAPAVAFEDIIARQKALGGSDLAKTTGGSAPGRDALARERLDFLRRFYDYARANPSGAPLGWRAWLAGGAKP	331	Unknown	yes	yes
31	C25	CPhy	644273695	Acidaminococcus sp. D21	643886056	Firmicutes	ATGCTGCGCGTGGGCGGTCTGTTTTTCATTGGTGGCAAAATGCTGAAGAAGGTGCCGTTTCTGCTGATGCTGAGTGCGAGTCTGATCGCCTTTAGTGCGCCACTGCCATGCGTGCGTGCGAAAGAAGCCCCGAAGAGTGTGCCACTGGAGGCGCCATTTAGCTACGAGGGTGCCCTGTGGCGCCTGGATGCCGAGAACGCGCCAGGCCTGCCACGCAATTATCGTACGTGTGATGACGCCTATCGTGCCATTCCACCGCGCTACGCGAAAGAAGCGAGTAGTCGTATCCCAAGCTGTAAGGGTCTGAGTGAGCTGCACATCAGTGGTAGCAGTCAATATAGTGAAAAAGGTCTGGACGCCATCCTGGCCGACCTGCGCAACCGCACCCAGGGCCCGATT…	MLRVGGLFFIGGKMLKKVPFLLMLSASLIAFSAPLPCVRAKEAPKSVPLEAPFSYEGALWRLDAENAPGLPRNYRTCDDAYRAIPPRYAKEASSRIPSCKGLSELHISGSSQYSEKGLDAILADLRNRTQGPIVLVDLRQESHGFVNGMPVSWYGKRNWANREKGHFAVLADEAQRIHALQGQDVTLVRLKTDKRSASTMTVEAGQVLTEAELAAQKGVMYVRFTATDHLWPDAGEIERFRRFVKTLPKDAWLHFHCVAGEGRTTAFMTMYDMLKNPDVPYEDIVLRQLRIGGVYTPFLGKGLSTWKKPYYRAKKRGLEAFYRKLHKTQVTD	332	Extracellular	no	no
32	C26	CPhy	2558259232	Anaerovibrio lipolyticus LB2005	2556921664	Firmicutes	ATGCTGATGAAAAAAAATCGTATCGAGAAGAGTGCCTGTAGCATCTTTGCCGTGGTTTGTAGTCTGCTGATTATGCTGATGGCGACCGCCCAAGCCGCCGAAAAACAAGAAGCGCCGATCTGGCGCCTGGATAGCAAGCCAGGTGCCGTTCTGCCACGTAGTCTGCGCTTCATGACGGACGAGTTCCCGCAAGACCTGAATAGCGTGCCAAGTCGCAAGGGCATGGACACGCTGCGCTGCAGTGCGAGCGCCGAATTTAGTGGTTTTGGCCTGAGCATGATTCGCGATAAAATCTATGAGCATGCCGGTAAAAATGCGGTTATCTATATGGTGGACCTGCGTAAGGAAAGTCACGGCTTCGTGAATGGTGAATTCGCCGTTAGTCATTACTTTAAGAAA…	MLMKKNRIEKSACSIFAVVCSLLIMLMATAQAAEKQEAPIWRLDSKPGAVLPRSLRFMTDEFPQDLNSVPSRKGMDTLRCSASAEFSGFGLSMIRDKIYEHAGKNAVIYMVDLRKESHGFVNGEFAVSHYFKKNLGNRNLASAAVPQAEEKALQSIMGQEITFVPLGKTDTKLFTASTVKVEQIETEEAITARLGIHYKRIPIADQCAPSDEDIDEFMNFYKNLPSNSWLHFHCHAGHGRTTTFMVFYDILCNPDVALDDIVARQHALGGTNLFAPGKKNNWKGEEIRKRAQQVRNFYAYVQANHRNKYAQPYSQWMKAQNSRVDNAQKSKS	332	Extracellular	no	no
33	B04	BPP	2595440553	Cellulophaga sp. RHA_52	2593339236	Bacteroidetes	ATGAACAAGTACATTAACTACATCGGCGTTATGGTGGTGGTTCTGGCCTTTGCCTGCAAAGAGAACAGTCTGCCAGCGATTGCGCCGAACGTGATTACGGAAAAGACCAAAAATGATACCGACGATCCGGCGATCTGGGTGAATCTGAAGAACGCCGAGAAAAGTATCGTGTTCGGTACCGATAAGGAAACGGACGGCGGTGTGTACGCGTTTGACCTGAACGGTAAAATTATCAAGAATAAAAGTATTACCGGTGTTAAACGCCCAAACAACGTGGATGTTGCCTATAATTTCAAAATTAACGACAGCACGTTCACGGATGTTCTGGTGTTTACGGAACGCGAAAAACAACAAATCCGTATGTTCAGTGTTCCGGACATGATGCCGCTGGACAATGGC…	MNKYINYIGVMVVVLAFACKENSLPAIAPNVITEKTKNDTDDPAIWVNLKNAEKSIVFGTDKETDGGVYAFDLNGKIIKNKSITGVKRPNNVDVAYNFKINDSTFTDVLVFTEREKQQIRMFSVPDMMPLDNGGFSVFKNEKNLEYTLPMGVGLYTSSVDNTLYAIVGRKNGPKDGYLHQYKLSTDTTGVVQSTLVRKFGVFSGKKEIEAIAVDSELGYVYYSDEQHGIRKYYAEPTKGDKEISCFGGELFLSDIEGIAIAKQAKGKGYIIVSDQQKGQFNIFSRDTNKFVKAVNLSTTETDGCEVVTVPLNNVFKNGLFVAMNDAKDFYFYDLAKLGL	339	Unknown	no	no
34	H04	HAP	650209857	Bifidobacterium dentium JCVIHMP022	649989915	Actinobacteria	ATGCTGATGAGTACGCGCATGATGAAACGCATTGTTGGTAGTGTGGCGTGTGTGGCGGCCGCGGCCATGCTGATGCCAGGCACCGTTTGCCCAGCCCTGGCGCTGGAGAGCGACGGTCAGTACTATAGTAGCAAGCAACCATATGTGGCGCCGAGTGCCGCCACGGTGGCCAGTTATAGCAAGGCCCCAGAAGGTTACGAGCCGATCTATACGGAAAGTATGGCCCGTCATGGCAGTCGCGGTCTGAGCAGTTACAAATATGACGCGCTGCTGATGAAAATGGCCGAAGCCGCGGAGCGCGACGGTGGTTTCAAGAGTGATGCCATTAAAACCGAGTTCATGAAGAACCTGAATGGTATCACGGCGGCCAATGTGGAAAATGGCTATGGTATGCTGACC…	MLMSTRMMKRIVGSVACVAAAAMLMPGTVCPALALESDGQYYSSKQPYVAPSAATVASYSKAPEGYEPIYTESMARHGSRGLSSYKYDALLMKMAEAAERDGGFKSDAIKTEFMKNLNGITAANVENGYGMLTGQGADQHYGIGERAYQRNQSLFDQAAVDGGTISYQSSGEARATESGENFEKGFNAASGGKLTDSVVKPTDPADSGDGKDFQKNPDTLYFHKVQNPDGTEKTPGTKAYDIANDYQNFISWPTMRSSPVPRRPSATMPTSSGPRMTCCRRSSPTNSLPNSRTANTRGTTPPMAPRRVPRTARRAPTRPRTPMRAAKAPRRSRASTTPQ	340	Periplasmic	no	no
35	B05	BPP	2588212870	Chryseobacterium sp. YR485	2585428183	Bacteroidetes	ATGAAGAACATTCACTACATCCTGGCCCTGAGTGTGCTGCCATTCGTTATCAATTGTACGGGCCAAAAAGACCTGGCCGAGAAGCTGAAACCGGCGGTGATCACGGAAACCGTTGTGCATGACACGGACGACCCAGCCATTTGGATCAACCCCCAAGACGCGACGAAAAGCATTATCATTGGTACCGATAAGGATACCGATGGCGGTCTGTATGCCTTCGATCTGAATGGCAAAATCATCAACAAGGTTAGTGGCTTGAAGCGTCCGAACAATGTTGATCTGGAGTATGGTTTTATGCTGAACGGTAAAAAGACGGACATCGCGGCCGTTACGGAGCGTGAAACGAATAAAGTGAAGCTGTACACCCTGCCGGAACTGAAAGAGGTTGGCGAGATTAGC…	MKNIHYILALSVLPFVINCTGQKDLAEKLKPAVITETVVHDTDDPAIWINPQDATKSIIIGTDKDTDGGLYAFDLNGKIINKVSGLKRPNNVDLEYGFMLNGKKTDIAAVTERETNKVKLYTLPELKEVGEISVFDGESERGPMGISLYKNPQTEEIFAVVGRKSGPADGYLWQYKLIEKDGIITGEVVRKFGKYSGLKEIESIAVDDEMGYIYYSDEQFGVHKYYADPAKGNEELSVFGKGDFKSDVEGISIYPTSQGKGYILVSNQQNDTFNVYLREDQSKGKIAEIPVSTLESDGSEVTNVNLGPKFPKGVFVAMSNGRVFHFYDWRMVEKAITSAVKAVK	344	Unknown	no	no
36	B06	BPP	2587326509	Erythrobacter litoralis DSM 8509	2585427957	Proteobacteria	ATGCTGAAACCGTTTCACGGTTTCGCGCTGATTAGTCTGGGTATCGCCGCGGCGTGCGCCAGTATTCATGTTACGGGTGATCCAGCCGTGACGGTTACCGCCGTGGCGGAAACCGAGCCGGTGGGTACGGCGAACGAGGACGCCGCCGATGACCCGGCGATCTGGCGCAATCCGGCCGATCCGGCGAAGAGCCTGATCGTTGGTACGGACAAAAAGGCCGGTCTGCACGTGTATGACCTGGCCGGCCGCGAGCTGAGTTTTATGCCGGCGCCGGGCCTGAATAATGTGGACCTGGTTGAACTGCCGGATGGCCGTGTGCTGGCCCTGAGCAGTGACCGCAGCGATCTGGAGACCGCGCATGTTAGTGTGGCCCGTCTGGACCCGGACACCGCCGCCCTG…	MLKPFHGFALISLGIAAACASIHVTGDPAVTVTAVAETEPVGTANEDAADDPAIWRNPADPAKSLIVGTDKKAGLHVYDLAGRELSFMPAPGLNNVDLVELPDGRVLALSSDRSDLETAHVSVARLDPDTAALTPIARIEVGPGEGYGICMGEVDGDGSFTVFSAPKKGIVYRTALQFEGEELIDKTETLTSVPSQPEGCIADPRTGTLYIGEEAAGIWAIDMQTGDKRLVAEVDNRLLVADVEGLAIAPEGRDGGYLVASSQGDNAYAVFRLPGMEPVGRFRIGAGAFGSTEETDGIELDPRAFGPAFPGGLFVAQDGMNGASAQNFKLVRWDAVLEALEAVPPAP	347	Unknown	no	no
37	B07	BPP	2609127765	Erythrobacteraceae bacterium HL-111	2608642207	Proteobacteria	ATGCGCCTGACCTTCATTGTTTGTGCCAGCATCTGTCTGCTGGGCTGCAGTACAACACAACGTGGTCCAGCATGGGCAGGTGGTGAAACACCAGTTGCAGTTGCAGCATTGGCAGAAACGCGCGTTGACACCGATCCAGCGGTGGACGCCGATGATCCAGCGCTGTGGAGTGACGAGAGCGATCCAACGCGCGCCGTTATGTTTGGTACCGATAAGACGGACGGTCTGTACGTTCATGACCTGGATGGTAGCGTGCGTCAATTCCTGGCGAGTGGCGCCCTGAACAACGTGGATCTGCGTACCGGTTTCAGTGCGGAAGGTCGCGATGACTTTGTGCTGGTGGCCGCGACCAACGATGAGCGTATGGGCATTAATCTGTATCTGTTCGATCCGCGCACG…	MRLTFIVCASICLLGCSTTQRGPAWAGGETPVAVAALAETRVDTDPAVDADDPALWSDESDPTRAVMFGTDKTDGLYVHDLDGSVRQFLASGALNNVDLRTGFSAEGRDDFVLVAATNDERMGINLYLFDPRTLETRDYGFIETDIGEPYGFCMGRRSDGFYLIANNKQGDIKIWRLANGAEPGAAEMVRQLKLPSQLEGCVVDDDRDVLYVGEENAAIWRFDFDPAASPTPTKVASVDRQRITDDIEGLTIMRDGRQRYLIASSQGDDTFPVFRITEEGETYLGRFTVVARDDIDGVTHTDGLDAWSGPIGRYPEGALAIHDDNEEPLEGQQNYKIVDWREVKAALDLP	350	Unknown	no	no
38	B08	BPP	2598702450	Devosia riboflavina IFO13584	2597490201	Proteobacteria	ATGATCGACCTGCGCCCGGCCCTGGCCCTGCTGGCCCTGAGTCTGTGCTGGACGGGCACGGCCCTGGCCCAGCCGGAACCAATCTTCGCGAGTGTGAGCGCGACCCTGGAGACCGAGAATGTGGACATCGATCCGGACGACCCGGCCATCTGGATCAATACGGCCGATCCAGCGCAGAGTCGTGTGATCGGCACGGACAAAGATGTTGGTCTGGTGGTTTTTGATCTGGACGGTAAGATTGTGCAGCGCCTGAGTGACGGTCGCCTGAATAATGTTGATATCCGCCAAGACGTTACCGTGGGCAACGAGACGCTGAGCCTGGTGGCCGCGAGTCGCCGCAATGATGACACCATTGTTTTCTACACCGTGGACGAAACGGGTACCCTGACGAAAGCCACG…	MIDLRPALALLALSLCWTGTALAQPEPIFASVSATLETENVDIDPDDPAIWINTADPAQSRVIGTDKDVGLVVFDLDGKIVQRLSDGRLNNVDIRQDVTVGNETLSLVAASRRNDDTIVFYTVDETGTLTKATPFAFPGAPRKIDDDIYGIGLYHDAVAHRLFVIASFKTGEIMQWEVTSNAGQLSLAFTRELAVPTQPEGVVADDELGFIYVGEEDGGLWRFAAAPDADASGHLVDKVGSACLPEDDLEGLAVVKGADNSSYILASAQGVNRYVLYARQPDADGNQPCYGAFNLVTGATDPVSETDGLDVTTTALSDRFPKGLMVVQDDRNEGFNRNFKFVSWADVMQAMQLAD	355	Unknown	no	no
39	C27	CPhy	2507511561	Bradyrhizobium sp. WSM1417	2507262055	Proteobacteria	ATGCGCTGTGGCCCAGGTAAGCCGGTTGGTCTGAGTTATCAGATGCCAGCCCCGGACAGTGACCTGGGTGCGCGTGCCCCAGCCAGCAGTAGCGTGGAGAGTCGCACGCCGTTCCGCATCCCGCCAACCACGATCCCGAAAAAAATCAGTGACCAAAACCCGCCAACCCTGGTGTATGATATGATCGAGCCGAGCACGTTTCGTACCACGAGTGACACCAGCGGCATGGAGAGTTGTGATCTGACCGGTTTTGACGGTCTGAGCCTGAGTGGCAGTGAACAATTCAGTGAACGTCAACTGGAGGAACTGATTACCCTGACGCGCCCGAAACGTATCGTGATCATTGACACCCGTCAGGAATTTCATGGTTTCGCGAACGGCGAGCCGATTAGCTGGTAT…	MRCGPGKPVGLSYQMPAPDSDLGARAPASSSVESRTPFRIPPTTIPKKISDQNPPTLVYDMIEPSTFRTTSDTSGMESCDLTGFDGLSLSGSEQFSERQLEELITLTRPKRIVIIDTRQEFHGFANGEPISWYAADNYNWGNVEKPAEIIPAKETKKLAKLPTKFPFGLTIESGSVVKGKASSAPPKVLDFGKVKIETEEELVKRKGVAYLRIPTPDHARPTDAEIDKLVSELRNLARAGDVHLHFHCRGGIGRTTLLMTLADMLHNSDKVQCAHIIERQIKLRRRDEFPTSKALNKVLRNEKSELMNTFFQYAKEQPLEKADAISWTEWLALKAHREHQILDTSSVGTPPTAPPGHRMP	360	Extracellular	no	no
40	B09	BPP	2523992828	Algoriphagus marincola DSM 16067	2523533625	Bacteroidetes	ATGCACAAAAAGCTGAATTACTTTCTGAGTATTTTCACGCTGACCGGTCTGGCCAGTTGTCAAGAGAGTAGCCTGCAGAAGGGCGACCTGCCAGACGAAAAAGTTGAGCTGATCAGCCCACTGCATATTAGTGACAGTGTGATCCACGATACGGACGACCCGGCGATTTGGATCAATAAAAGTAATCCAAGTCAAAGTCTGATCATCGGTACGGATAAAGATAGCATTGGCGCCCTGTATGTTTTCGACCTGACGGGTAAAACCATCGATAGTCTGGTGCGTCGTGACATTCAACGTCCGAACAATGTTGACATCGGTTACGGTCTGATTCACGGCAAGGACACCATTGATTTCGCGGTGACGGGTGAGCGCCTGACGAGCAAAATTCGTTTTTTCAGT…	MHKKLNYFLSIFTLTGLASCQESSLQKGDLPDEKVELISPLHISDSVIHDTDDPAIWINKSNPSQSLIIGTDKDSIGALYVFDLTGKTIDSLVRRDIQRPNNVDIGYGLIHGKDTIDFAVTGERLTSKIRFFSLPDMKELNPGGLEVYQGETGEDYRDLMGIALYQSPKSGKTYVIAGRKNGPTDGTYLWQYEVKSQDGNLSLELVRKFGNFSGNKEIEAIAVDNELGYIYYSDEGTGVRKYYAEPDMGNEELALFATEGFTDDHEGISIYKTSETEGYLLVSDQGANLFHVFPREGSQSNPHQHSLITTLPLSTLSSDGNEVTSADLGGEFSEGLFVAMSDDKTFQIYSWKQLKKHINQNQ	362	Unknown	no	no
41	H05	HAP	2562805243	Bryobacter aggregatus DSM 18758	2562617048	Acidobacteria	ATGAAAAAGAACCAAACCTTTCTGAGTTTCTTCCTGCTGGCGGCCTATGGTATCGCGCAAAAAGAGAGTCCACAACCGAAGCTGCAATATGCCGTTATCCTGACGCGCCACGGCGTGCGTGCCCCACTGGCCCCGAATCGTTGGCTGCACTTCTATAGCGTGGGTAGTTGGCCGAGCTGGGGCGTTCTGCCAGGCCATCTGACGCCGCACGGTCGTCAAATGATGAAACTGATGGGTGCGTACTATGGCGAAACCTTCCGCGCCGAAGGTCTGCTGGCCCGTAACGGTTGTGAAGACAGTGGTCGCATCTACGTGTGGAGTGATAGTGACCAGCGCACGACGGAAAGTGCGCGTGCCCTGCTGGAGGGCATTATCCCAGGTTGCCGCTATGCGGTTCAC…	MKKNQTFLSFFLLAAYGIAQKESPQPKLQYAVILTRHGVRAPLAPNRWLHFYSVGSWPSWGVLPGHLTPHGRQMMKLMGAYYGETFRAEGLLARNGCEDSGRIYVWSDSDQRTTESARALLEGIIPGCRYAVHSGRPGIPDPLLSTQGTARFRSEDRSGLQPALDKLHFVLKGARARSNLSLRTAATLAENLMLEYANGFEGNELGWGRLSQEDLQEILTLRAAQPRKAEYARNLWLRIQTSLCQAATGESIDGSIGPKNTALLILSGHDKNLESLAALLGLNWQLASYPKNYASPGGALVFTLWRQDGRFRLRSQYIAQSLEQLHNGSGGTPVVIDLGSSDFTPITRPPHGHFCVATSLLVTSSKRRR	369	Unknown	no	no
42	B10	BPP	2579163208	Asticcacaulis sp. AC402	2576861669	Proteobacteria	ATGGACCTGAAGCGTTTTTATGTGGGTTTCACGACCGCGAGTGCCGTGGTGATCACCGCCACCCTGCTGACGGGCTGTGCGAGTCTGCACAGTGAGCTGGTTAGTGATAGTAAACTGATCGCCATCGGTACCGGTACGCCAGTGCTGGCCAGTGCGGAAACGGTTGCGGTGGGCACCGCCGGCCTGGACGCGGCCGATGATCCGGAGATCTGGGTGGACCCAATGGATAAGAGTCGCAGTCTGATTCTGGGCACGGACAAAAAGGCCGGCCTGTATGCCTATAATCTGGATGGCAGCGTGCGTGATTTTGTGGCGCACGGTCCGCTGAACAATGTTGACCTGCGTACGATCTATGGTGAAACCGGCAGTTTCACCCTGATTGCCGCCAGCGACCGTGCG…	MDLKRFYVGFTTASAVVITATLLTGCASLHSELVSDSKLIAIGTGTPVLASAETVAVGTAGLDAADDPEIWVDPMDKSRSLILGTDKKAGLYAYNLDGSVRDFVAHGPLNNVDLRTIYGETGSFTLIAASDRARNGAALFTLTDDLKLKVAGFLPMTTSEAYGLCMGTIEAGITIVIIGKNGDVVQAIYSETEAGPRGEIVRRFNVGTQSEGCVIDDRTGALYIAEEAKGIWRYGVEPATGSTRVELQAAPSNILVPDVEGLALLVDEDSGLSYLIASSQGDSAFAVWQVAGETSIYKGRFSVFPGNGFDAVTGTDGVAALGGQVGPYAEGVVVMQDDSDMEGETPTGARARQNFKIVPWMDVKKALNIGS	371	Unknown	no	no
43	B11	BPP	Ga0077109_100023030	Brackish water microbial communities from Lake Sakinaw in Canada: eDNA_2 (120m) (MER-FS) (assembled)	3300005645	Metagenome	ATGGGTAGCAATTACACGATTTATAAGCGTTTCTTCAATAGTCGTAATGTTAAGCGTCTGCTGATTGTGCTGCTGTTTATCGGTATTGTGCATGTGAGCTTCACGTGGTATCTGTTTCATAGTGAGAGTACCAATACGATCACCCCAACGATGAAACTGCTGGCCGAAGGTAGCATCGACCAAGACGATATGTGTATCTGGATTCACCCGACGGAGAGCAGTAAGAGCGTGATCATTACCGCGGACAAAAAGGCCGAAAAAGTGTTCGTGTACGATCTGGAGGGCAGTGTTCTGCAAGTGCTGAGCATGCCAAAGCCAGGCAATATCGACGTGCGCTATGGTTTCCCGCTGGGTGGTAAAAAGATTGACATCGTGGCCTACCTGCAACGCAAAAAGGGC…	MGSNYTIYKRFFNSRNVKRLLIVLLFIGIVHVSFTWYLFHSESTNTITPTMKLLAEGSIDQDDMCIWIHPTESSKSVIITADKKAEKVFVYDLEGSVLQVLSMPKPGNIDVRYGFPLGGKKIDIVAYLQRKKGHRIIVFAVEPKTHQLKRVDDNSILVGKGVGGTLYHSQKTDKFYFIKTAEKKGKGGIEQFELFDDGKSKITGRKVRQWDLAGCEGAVADDESCALYISQEDKGVWKVGAEPGEPTPGELIIKTWKNGLMFDVEGLTIYKSHTREGYLMVSNQSRNSVKVYQLGKEDKFLGTFHIDGAIHTDGIDMTNVCLGIRFPKGLFVCHTDQEGSNRCPVLVTPWESIARGLNFKVDVSWNPRSETFKHF	375	Cytoplasmic	no	no
44	B12	BPP	639305386	Bacillus licheniformis DSM 13 Novozymes	639279304	Firmicutes	ATGAATTTTTATAAAACGCTGGCCCTGAGCACGCTGGCCGCCAGTCTGCTGAGTCCAAGCTGGAGCATTCTGCCGCGCGCGGAAGCCAGTGCCTACAAGGATTTCAGTGTTACCGCCGATGCCGAGACCGAACCAGTGGACACGCCGGATGACGCCGCCGATGACCCGGCGATTTGGGTGCATCCGAAACAGCCAGAGAAAAGTCGTCTGATCACGACGAACAAGAAAAGCGGTCTGATTGTGTATGACCTGAATGGCAAGCAGCTGGCCGCCTATCCGTTCGGTAAGCTGAACAATGTTGACCTGCGTTACAATTTTCCGCTGGATGGTAAAAAGATTGACATCGCCGGTGCCAGTAACCGTAGCGACGGTAAAAATACCGTGGAGATTTATGCCTTT…	MNFYKTLALSTLAASLLSPSWSILPRAEASAYKDFSVTADAETEPVDTPDDAADDPAIWVHPKQPEKSRLITTNKKSGLIVYDLNGKQLAAYPFGKLNNVDLRYNFPLDGKKIDIAGASNRSDGKNTVEIYAFDGEKNKLKNIVNPQKPIQTDIEEVYGFSLYHSQKTGKFYAMVTGKNGEFEQYELFDNGKGQVEGKKVRSFKMSSQTEGLAADDEYGKMYIAEEDAAIWSFSAEPNGGDKGKIVDRAGGPHLTADIEGLTIYYGEDGEGYLIASSQGDNRYAIYDRRGKNDYVADFSIDDGKEIDGTSDTDGIDVIGFGLGKKYPYGIFVAQDAKIRKMDSQPIRTSKLSPGKKLLTRWTTSLISMIRSIPEN	375	Unknown	no	no
45	B13	BPP	649963848	Deinococcus proteolyticus MRP, DSM 20540	649633035	Deinococcus-Thermus	ATGAGCCGTTTCATTCGCCCGCTGCTGCTGGTTAGTCTGTGTGCCGGCGTGTGTGCCTGTGCCCCGGTTGCCACGGGTCCAGCGAGTCCGCAAGCCCAGACCGGTGCCGGCGCGCTGCCGGTGGTTGAAGCCCGTGCCCAAACGGCGCCGGTGGGTGACCCGGCCGATAGCGACGATCCAGCGATCTGGGTGGACGCCGCCGAGCCAGCGCGCAGTTTCGTTATCGCCACCCGCAAGGAAGGTGGTCTGACGGTGTTTGATCTGAAAGGTCAAACGATTCAGGACCTGAACCCGGGCGGCGTTCGTTACAATAACGTGGATCTGGTGCGCGGTTTCCGTCTGGGTGGCGAAACGGTGGACCTGGCGGTTACCAGTGACCGCAAGGGCGACCGCGTGGCG…	MSRFIRPLLLVSLCAGVCACAPVATGPASPQAQTGAGALPVVEARAQTAPVGDPADSDDPAIWVDAAEPARSFVIATRKEGGLTVFDLKGQTIQDLNPGGVRYNNVDLVRGFRLGGETVDLAVTSDRKGDRVAAFVIDPQTRTLREVTSPATPLLFSPGPGTDGKRTAYGLAAYRTAAGEDRVLVSQNGFPVVGEFELYDDGQGVSVRPVRRLELPAALPGLTVDDPQFEGMVVDAEQGVAFLGQEQIGVWRWDLDGRRSVLLDQVAPLAPRLHADVEGLTLVRGSGGRGYLLVSSQGSNAYAVYSRDGKRYFGSFQVTAGSDLVQDSDGADAVLTPLGSDYPGGLLVVQDGEAGGAEGQTNFKLVSWADVERALNLPDVR	381	Unknown	no	no
46	H06	HAP	Ga0074278_1428582	Honey bee gut microbiome from Carl Hayden Bee Research Center, Tucson, Arizona, USA - sample 1, colony 176 (MER-FS) (assembled)	3300005721	Metagenome	ATGAACAACAATCAATACCAACTGGATAAAGTTGTGATCCTGAGTCGTCACGGTATTCGTACCCCACTGGAGAACACCATTGCCTTCCTGGAGAAGAGCAGTCCGTTCAAATGGCCGAGCTGGGACCACGCGTATGGTTATCTGACGACCCGCGGTGGCGTTCTGGAAACGTTTTTCGGCCATTATCTGAGTCAATGGCTGGAACAGAAGAATATCAACATTGAACCGGAGAATCCGGATATCTATGTTTATGCCAATAGCCTGCAACGCACCGTTGCCACCGCCCAGTTCCTGGTGGCCGGTGCGTTTGCCGGTTACGACATTCCAATCCACCATAAGTATACCATTGAAAAAATGGATCCGATCTTCGACCCAAGTGTGAAGAATGATAGCCTGGAG…	MNNNQYQLDKVVILSRHGIRTPLENTIAFLEKSSPFKWPSWDHAYGYLTTRGGVLETFFGHYLSQWLEQKNINIEPENPDIYVYANSLQRTVATAQFLVAGAFAGYDIPIHHKYTIEKMDPIFDPSVKNDSLEIKQKVLKEIEEADQKQSIFKNLAPAYKIVSDILDYPHSQLYAELKCDFADIPYELHFVKNEEPELRGPLAIGICVVDAFLLQYYSAFPKEQIAWGRITSQEQWQQLMHIRNQYIDLVFHSRTIARHNSKLLINKIDDLLHNKTHKVNLLVGHDSTIAALLGALDFAEYQLPNQFENTPIGGMVILQRYRNKASEKYLFKAEYVYQSFEQLYTAQPLDINHPPQHYQLQLKNAVANSDGFYQWQDIETRLKEFKK	387	Unknown	no	no
47	B14	BPP	2574358125	Bacillus sp. UNC322MFChir4.1	2574179748	Firmicutes	ATGCTGAAGGAAATTAGCACGGCCGCGCTGATGACGAGTGTTCTGTTCAGTACGGTGAACAGCGCCGCGGATCTGGTGGGTGAGTTTCCGAGTCTGAGTGTTCAAGAGAAACAACGCCATAGTAAGTTTGTGAAAGTTGAAGCCAAAGAGGAAACCGCGGCGGTGGCCAATGCGGGTGACGCCGCGGATGACCCAGCCATTTGGGTGCACCCGCATGACAGTGAAAAGAGTAAAATCATCGGTACCAACAAGGAAGAAGGTATTAGTGTGTATGACCTGAAAGGTAAGCTGCTGTACAGCTATAATTTTGGCAAGCTGAACAACGTTGACGTTCGTTATGGTTTCCCAATTGGCGGTAAGAAAATTGACATCGCGGCCGCGAGTAATCGTAGCACGAAC…	MLKEISTAALMTSVLFSTVNSAADLVGEFPSLSVQEKQRHSKFVKVEAKEETAAVANAGDAADDPAIWVHPHDSEKSKIIGTNKEEGISVYDLKGKLLYSYNFGKLNNVDVRYGFPIGGKKIDIAAASNRSTNTIDIFAINSKTGELENITGSPIKSNMKEVYGFSLYHSQKTGVFYALVVGKDGTFEQYELFDNGKGKIEGKKVRELKLSSQSEGIVADDEYGTMYIGEEDVAIWKFNAEPDGGKQPITKVDSADGNHLTADIEGLTIYYGKNGTGYLIASSQGNNTYAVYDRKGNNEYIGNFAIVDGKNTDGTSDTDGIDVMSFGLGKKYPNGIFLAQDGENIERGKIVNQNFKMVDWKKIAKGFDSKLQIENNVDPRKLKFRQNS	388	Unknown	no	no
48	B15	BPP	2579600729	Saccharicrinis fermentans JCM 21142	2576861787	Bacteroidetes	ATGCAGTTTATTAATCTGACCACGCTGTTTATCGCGGCGGCCAGTATCCTGAGTAGCTGTCAGCCAAAGGGTAACCAGAATAATAATAGTGAAGCGGAACGCGATAATACGGCCATTCTGGAGAAAAACAAAGAGGCCCGCGATGATAGCCTGAAACTGACCGAGGCGTATGCCCTGCAGGCGCAGTTCAGTAACATTGTTAGCGCCGACTATGAAACGACGCCAGTGAAGAGTAATCTGGGTGATGACGCGGCCGATGATCCGGCGATCTGGATTAACAAAATCCATCCAGAAAAAAGTATGATCATTGGCACGAATAAAAAAGCCGGCCTGAACGTTTATGACCTGCAAGGCAATGAGCTGCAGTTTATCCCGATCGGTAAGATGAATAATGCCGAT…	MQFINLTTLFIAAASILSSCQPKGNQNNNSEAERDNTAILEKNKEARDDSLKLTEAYALQAQFSNIVSADYETTPVKSNLGDDAADDPAIWINKIHPEKSMIIGTNKKAGLNVYDLQGNELQFIPIGKMNNADVSYNFAYKGQQVDLLAGSNRTSQSIDVLLIDGANQKIIEKPLCSIPSSVDDVYGLCMYFDAVANKHYVFVNGKNGKIEQWLLKNDNDSIKGELARSFWVSSQPEGMVVDHVTNTLFVGVEEDAIYKFKAQAQADTSSIRLTASCNANNAHISYDIEGLTIYRISDTKGYLLASIQGNFSYAIFDLSEKNNYITSFIIKDGVFDGVEETDGIDANASLMGPKFPKGMLVVQDGFNKDKKENQNQNFKIISFERILQFLQ	391	Unknown	no	no
49	H07	HAP	648923406	Burkholderiales bacterium 1_1_47	648861006	Proteobacteria	ATGAAAGCGAAGATCTGTGGCAGTCTGTGCCTGCTGAGTGCCGCCGTGCTGCTGAGTAACGCGCATGCCGAAACGCCAAGCGACGTTCTGCAAGCCATCCCACACACCGAGGAACTGCTGAACGTGGTGGTGGTTAGTCGTCATGGCGTGCGCAGCCCGACGCAGAGCGCCGAGAAGCTGCACGGCTGGAGTGACAAGAAATGGAGTGCCTGGCCAGTTGCGCCGGGTCTGCTGACGAGCCGTGGTTTTTACCTGGTGAAGGCCACGTGGAAACTGAATCGTAGCCGTGCGCCATTTACGTACGGTGTTTGTCCGAAGCCAGAAGACGTGCAAATTATTGCGGATGTTGACGAGCGTACGCGCAAGACGGCCGAAGCCCTGAATGAGGGTCTGTATCCA…	MKAKICGSLCLLSAAVLLSNAHAETPSDVLQAIPHTEELLNVVVVSRHGVRSPTQSAEKLHGWSDKKWSAWPVAPGLLTSRGFYLVKATWKLNRSRAPFTYGVCPKPEDVQIIADVDERTRKTAEALNEGLYPTCGYKVKVTSSEHSAIFSPLKAKVCRIDYPKELEEKLTQKVVGINEKFAAQMAEISKLTGHEFTGPMRAKVSKYKVGFKGAPYDCSSITEIFALEWGQNPEKKVAWDQLDWNGILHLMPIRVSVFSALNRDMEVARYKGSALANKIIESLDHGPKYTYLIGHDTNLANLGEIFDLNWKLPGRDQNENTPGGYLTFEKWSVNGQPEIRVFYSALSPEQIHAERVTQPTDDFEILPRGTKFDEWKTTYGRRLQSNCIADDKYENRK	397	Periplasmic	yes	yes
50	H08	HAP	2579188361	Asticcacaulis benevestitus DSM 16100, ATCC BAA-896	2576861677	Proteobacteria	ATGACGCCGAGTCGCATTCTGACCTTCGCGACCCTGTTTGCGTGCCTGGCCGTTGTGACGCCATGTAGTACGGCGAGTGCCAAAGAAAATACGTTCACGCTGGAACGTGTGGTTATTCTGATGCGCCACGGTATTAAACGTCCGAATAATGACCCGCCGCTGCCGAAGCGCTTCACGGATCAGGCGTGGCCAGTTTGGAGCGTGCCGCCAGCCGGTCTGACGCCGCATGGCGAACAAGCGATTGCCCGCATCGCCGACTTCGATCGCCTGACGTACGCGGGCCTGCTGGGTAGTGACTGTCCGCCAGCCGGCGCGGTTCGCGTGATCGCCGACACCGACCAACGCACGATCCGCACGGCCGAAGTGTATGCGAGCACGGTTTTCAAGGGCTGTGACGTG…	MTPSRILTFATLFACLAVVTPCSTASAKENTFTLERVVILMRHGIKRPNNDPPLPKRFTDQAWPVWSVPPAGLTPHGEQAIARIADFDRLTYAGLLGSDCPPAGAVRVIADTDQRTIRTAEVYASTVFKGCDVRVEHAGEGHADAHFSPFNEDVASPPLDRKAFMDEALTSGGMAAIDKAHHVDYALLSEVLNLKDLPGCQIDKVCSLSDMPSVLDVSGRDPKVSGALKTASSLSQILMLEYANGFPMDEVGWGKVSESQITALSALHAEEFRLIARPKAVATYASGGLLKDIEAALFGPDASPYTLLVGHDGNIAYVGGALGLHWQAQGFAADDPPPGGALIFELWRDGAGEAFVRVRFRSSSLEGMRNLTHLKRAASTRIPMPLCDVKAECSAATFK…	403	Periplasmic	no	no
51	B16	BPP	2554685044	Amycolatopsis orientalis DSM 40040	2554235102	Actinobacteria	ATGCGTATCGCCGCGCTGCTGCCACTGCTGCTGGCCGCCAGCCTGCTGACGGGCGTTCCGGCGGAAGCCAGTCAAAATCCGAGCCCAGTGGCCCAAACCCGTGCCTTCGTTGACGACGCCGGCGCGGACCCAGCGAATGCCGATGCCGATGACCCGGCGATTTGGGTGCATCCAGAGAATCCGAGTGCCAGTGTGGTGCTGGGTACGCTGAAAGAGGGTGGCCTGGCGGCGTTTGATCTGAAGGCCCGCCAGCTGCAGCATCTGGCGGTGCCAGCCGGTGGCCGTTTTAATAACGTGGACGTTGTGGGTGACCTGGCGGTTGTGAGTGACCGTGGTCGCGACCGCGTGCGTGTGTATCGCATTGATCCGGCCGGTGCCGCCGCCGGTAGTCGCGTGCTG…	MRIAALLPLLLAASLLTGVPAEASQNPSPVAQTRAFVDDAGADPANADADDPAIWVHPENPSASVVLGTLKEGGLAAFDLKARQLQHLAVPAGGRFNNVDVVGDLAVVSDRGRDRVRVYRIDPAGAAAGSRVLRDVTDPAAAPVFSASESEVDEQRTAYGLAAGRDPRTGTRWVAVTRRHETRVALLRLVDKPDGTVGTAPIGTIDLPASFRLPNGRTWSPCGEPDERPQLEGSVLDVGHRVLYTAQEDVGIWRIPLGEEGFGRPALIDKVRSFGVPQRFDEATEECVADGPDPGFGGKWLTADAEGLTLADGKLLASSQGDSRFVVYDRAGTPRRDFRIVAGRGTDSVEHSDGAAITTRSLGPLFPHGLLVVHDGERRPAATGPSGEELATTGFAFVR…	405	Unknown	no	no
52	H09	HAP	2579187909	Asticcacaulis benevestitus DSM 16100, ATCC BAA-896	2576861677	Proteobacteria	ATGACGCTGAAACATTGGCTGCGCTTCGCCCTGACGTTCAGCGGTGCGTGCCTGCTGGCCATCCAGGCGAGTGCCCAACCAACCAAAGTTGAACGTGTGGTTATGCTGATGCGCCACGGCGTGCGCAGTCCGATTACGGGTGAAGCGCCGCTGGATACCCAAACCGGTGCCCCGTGGCCGGTTTGGAGTGTGCCACCGGAGACGATTACGCCGCACGGCGCGGAGGCCCTGAAGGCCCTGGGCAATGTGGATCGCGCGTGGCTGAGCGCCCGTGGTATCCTGCCAGCCAAAGCGTGTCCGGACCTGGCCAAGACCATTGTGTGGACGAATACCAGTCCACGTACGATCGCCACGGGTCAGGCGTATGTTCAAGGTCTGGCGCCGGGTTGTGCCCTGCAT…	MTLKHWLRFALTFSGACLLAIQASAQPTKVERVVMLMRHGVRSPITGEAPLDTQTGAPWPVWSVPPETITPHGAEALKALGNVDRAWLSARGILPAKACPDLAKTIVWTNTSPRTIATGQAYVQGLAPGCALHVGHLPEDQIDPLFEPTRAPPPWFDAQRAVTSINAYTGGMPVLVQRHDATLGQLEHVLDCGASPCSPQRAPRLAVTADNRGLVFEGPVRDASGTAEVLMLEYLEGFPLKEVGWGRANPATLKTVGEVHAALFDVFSRPPYMMAFQTEPTARRIIDDFSRPDAPDFDMLVGHDTNVAALAALLGVTVEAPGFAVNDPSPGGALVLALIRDAQGRAFVRVYYRSQSADDIRAARDHATWKSLTMNACKQGPQHMCPLPDFVALLKAGTA…	408	Periplasmic	no	no
53	H10	HAP	2556853602	Acidobacteriaceae sp. KBS 146	2556793019	Acidobacteria	ATGCTGTTCCGCTTTGTGCTGCCGGCGGTTCTGCTGCTGCCGGCGTTCTGCAGCTTTGCGCAGACGCCGACCGATGATGTGCGCGCCGTTGTGATTGTGGCGCGCCATGGCGTTCGTGCCCCAATTGAAAATGAAACGCGCAGTAGCGTGTTCAACGCCCAACGTTGGCCGGCCTGGCCGAGTGCCCCAGGTGACCTGACCCCGCATGGCATCGCCGCCCTGAAACGCATGGGTGAGTTCTATCGTCAACGCTACGCCACCCTGCTGCATGACTGCAATAGCGTTGCCGTGGAAAGTACGAATACCAGTCGCACGATCGGCAGTGCCAAAGCGGTGATGAGCGTTGTTGTGCCAGACTGTGACGTTCGCGTTATGGCCGATCTGACCGCCGACCCGCCG…	MLFRFVLPAVLLLPAFCSFAQTPTDDVRAVVIVARHGVRAPIENETRSSVFNAQRWPAWPSAPGDLTPHGIAALKRMGEFYRQRYATLLHDCNSVAVESTNTSRTIGSAKAVMSVVVPDCDVRVMADLTADPPSIDKAKLADATHGRMADQPEWFTHAFARPLEEMHDVLAKCAGCKQVPDFRTSMLDPSAHSENMMQAQGEKAGALVPRDPRKENAAALGADFSENFLLQYAEGMPMDQVGWGRVDRARLDDLMEMNTRYHDFILRTPYYAQQAAGAMAQKISDWLSMAAILNIPVRPGRPDVPAGGRESVLYLSVHDANLTWLGGLLRIAWLVSDETLNATPPGSALVFELHHNRQSNADTVQVFFIAQTLDQIRNLTDLTRAEKPSISPIYVPGCS…	423	Periplasmic	no	no
54	H11	HAP	2583855892	Acinetobacter nectaris CIP 110549	2582580904	Proteobacteria	ATGATCAAAAATAAGCTGATTTGTGCGATCCTGACCAGTATTACCGCCCTGACGGGTACGACGGTTTATGCCGCGACCAATGATTACCAACTGGAACAGGTGGTTACGCTGGTTCGCCACGGTATTCGTCCACAAACCAATCTGCAAGAGCTGAATGACGCCACGGGCAAGGATTGGCCGAAATGGAGCGTTCCAGATGGTTATCTGACGCAGCGCGGTTACGACGGCATTCTGAATCAGAGCCAATATCAGCTGAAGACCTGGCAAGAGGCCGGCCTGCCGATCAGTCTGAACCAAGAGAATTGTAGTAATCAAAATCAAGTGTTTATTTGGGCGGCGCCAGACCAGCGCACGCGTAAGACCGCCGATGCGATCGCCGAAAGCATTAGTCAAACGTGT…	MIKNKLICAILTSITALTGTTVYAATNDYQLEQVVTLVRHGIRPQTNLQELNDATGKDWPKWSVPDGYLTQRGYDGILNQSQYQLKTWQEAGLPISLNQENCSNQNQVFIWAAPDQRTRKTADAIAESISQTCHPEVGVSGYKHDPLFDALKMGSATDQFDEIKKEFKARIVSQDDIQAKYAQSNQHLKATVCAPNGCDFLDKDWKLKLNKNGQPKLNGPADEGSNIGETIRLQYSENFPLSQVAFGHVKNANDVKKLMVLHDAKYKYLNEIPLFAQRGGSILYQQILDALDNSKATEAPLHRPLVVFVGHDTNISEIKTLLQFNWQLPQYLANDIPPGGTLSFEKYKEKSTGQYFVKIGFSARTLDQWRHLTPLSKAQPLHEDVLKYSYCKTTSVGVL…	424	Periplasmic	yes	yes
55	H12	HAP	646223491	Bacteroides sp. 2_2_4	646206266	Bacteroidetes	ATGGCCGAAAACCCACTGGATGAGATTCGTCGCGACCCGGAACGCGCGGGCGGTGTTTACTACGTGACGGATCTGAGCCATCCGGTGACCCCAGCGCCAAAAGGTTATACGCCATTCTACATCAATGGTTATTTCCGTCACGGCGCGCGTCAGATCGACGATGAGGTGACCTATCCAGCCATCTATGGCGTGCTGGAGAAAGCCCATGCGACGAACAATCTGACCGACTTTGGTAAAGCCCTGTACGAACGTCTGGAACCGTTTAAAAAAAATGTGTTCTACAAGGAGGGTGATCTGACGCAGATTGGTTATCGCCAGACCCGTGAAATCGGCCGCCGTATGGTGCAGAATTATCCAGAGGTGTTTGAAGGCCATCCATATCTGAAAACGAATGCGACG…	MAENPLDEIRRDPERAGGVYYVTDLSHPVTPAPKGYTPFYINGYFRHGARQIDDEVTYPAIYGVLEKAHATNNLTDFGKALYERLEPFKKNVFYKEGDLTQIGYRQTREIGRRMVQNYPEVFEGHPYLKTNATNVLRVAATMQSVNSGILSLRPGLEWAEIDNSRSFLTTLNPYGNVCPGRSPLDKYILGKENCWYKKYRSYIDEKLDVDAFFRRLFIDVTQVESEYDKYDLIHRFWLMASLMQCLDRQVPIWDIFTEEEILVWAEIENYKYFAQKGPEPVSHGRSWGLASRTLRHLLDESAEDLVRKRHGINLNFGHDGVLMAILTNLQAGTWAREASNSKEALQSWKYWDIPMGANLQMIFYQSEGNPDVLVKFMLNEKDLRLPLEAVEASYYKWNE…	426	Cytoplasmic	no	no
56	H13	HAP	2595308184	Dyella marensis UNC178MFTsu3.1	2593339196	Proteobacteria	ATGCGTCCACCAGGTAGATTTGCAAGAGCAGCATTGTTGGGTGCAGCATTGTTGGCACCAGTTTTGGCACAAGCAGATGATGCAACGCTGCGTCTGCGCGTTGTGGTTCTGCGCCATGGCGTGCGTGCCCCAACGAAGGCCCCGGATGCCCTGGCGCCATATGCCAGTCGTCCATGGGAGACGTGGCCGGTGGCGCCGGGTCAGCTGACGCCACACGGTATTGAGGGTATGCGCGCCCTGGGTGCGAATTACCGTCGCACCCTGGCCGCCGACGGCCTGTGGAGTGGCGCCTGTGACCGTATGGATCAACTGGTGGTTATCGCCGACAGTACCCCGCGTAATCATGCCAGTGGCGCGGCCCTGGTTCAAGGTCTGGCCCCAGCCTGCGACGGTACCTAC…	MRPPGRFARAALLGAALLAPVLAQADDATLRLRVVVLRHGVRAPTKAPDALAPYASRPWETWPVAPGQLTPHGIEGMRALGANYRRTLAADGLWSGACDRMDQLVVIADSTPRNHASGAALVQGLAPACDGTYLALPTDQNNPLFHFGGKDDDKDEDDKPALPVTWPPAVLAQLQRVLLGCEGQACLAKAHADGRKTLLDAADDAARAKALKTAGSLSENLMLEYAQGFPSAQVAWGQGDEATIGRLVTLHNLQFALSKKAMPAAARGGSNLLAHVLATLQQADGEKPDAAALAPASARAVLVVGHDTNLAQLAGLLDVDWHDAAHPDDYPPGGALVFDLWQTHDTYSVTVSTAMPTLDALRRADVARPTALTRKTLRLTPCPVTDHCPLDKLSSWLRG…	431	Periplasmic	yes	yes
57	H14	HAP	2530574889	Barnesiella intestinihominis YIT 11860	2529292932	Bacteroidetes	ATGAAGAAGCGTACGCTGACCGCCGGTACGATTCTGCTGTGCCTGAGTGCGATCAGCTTTGGTCAGAACAGTATTAAAGACTTCCTGCACCAAAATCCACAGTTTTTCGGTAGTACGGCCAGTGTGTACTATTGTAATGATACGACGGACACCCCGGCCCCAAAGGATTTTATCCCGTTTCACATCGACCACATTGCCCGCCACGGTAGTCGTACGCACGATAGTAAAAGTATGGTGCCAAACCTGTATAAACTGATGAACAAAGCCGACAGCCTGAATCTGCTGACGCGCGAAGGCAAGCTGCTGCGTAACCAAATTGACACCATCTACCATCTGATGAATCACCGCTGGGGTGACCTGACGCCGCTGGGCGCCCGCCAACACCGCGATATGGCCCGT…	MKKRTLTAGTILLCLSAISFGQNSIKDFLHQNPQFFGSTASVYYCNDTTDTPAPKDFIPFHIDHIARHGSRTHDSKSMVPNLYKLMNKADSLNLLTREGKLLRNQIDTIYHLMNHRWGDLTPLGARQHRDMARRMYHRFRPAFTPQDGKVTLVAQSTTVPRSMASMAAFVAEMRGYTPTAEFSMDPSNGYDNTLRFFKGKEYQQYLSKGSWKKILRAYQEKHTPTRLIDRIFKKGWEQIIPDPITFMTHLYALTIILPNTDYDISLYPWFTEEEKFDLWSANNLSQYLRKANSIPGKGLPVAIAKPLLKDMLATSQAAIDGNGVEANLRFAHGENTIPLLALLGIENAAVVEADPEKVTEVWQDFKYNPMATNIQWILYKNTDGKILVKVLFNEQETKL…	432	Unknown	no	no
58	H15	HAP	637000969	Escherichia coli K12- W3110	637000110	Proteobacteria	ATGAAAGCGATTCTGATCCCATTCCTGAGTCTGCTGATTCCGCTGACGCCACAAAGTGCCTTTGCCCAAAGCGAGCCGGAACTGAAACTGGAGAGCGTTGTGATCGTGAGTCGCCATGGCGTGCGTGCGCCGACGAAGGCCACCCAACTGATGCAAGATGTGACGCCGGACGCCTGGCCAACGTGGCCAGTGAAGCTGGGCTGGCTGACGCCGCGTGGTGGTGAGCTGATTGCCTATCTGGGCCATTACCAACGCCAGCGCCTGGTTGCGGATGGTCTGCTGGCCAAGAAAGGCTGTCCGCAAAGCGGTCAAGTTGCGATCATCGCCGACGTGGATGAGCGTACCCGCAAGACGGGCGAAGCCTTTGCCGCGGGTCTGGCGCCAGATTGTGCGATCACG…	MKAILIPFLSLLIPLTPQSAFAQSEPELKLESVVIVSRHGVRAPTKATQLMQDVTPDAWPTWPVKLGWLTPRGGELIAYLGHYQRQRLVADGLLAKKGCPQSGQVAIIADVDERTRKTGEAFAAGLAPDCAITVHTQADTSSPDPLFNPLKTGVCQLDNANVTDAILSRAGGSIADFTGHRQTAFRELERVLNFPQSNLCLKREKQDESCSLTQALPSELKVSADNVSLTGAVSLASMLTEIFLLQQAQGMPEPGWGRITDSHQWNTLLSLHNAQFYLLQRTPEVARSRATPLLDLIKTALTPHPPQKQAYGVTLPTSVLFIAGHDTNLANLGGALELNWTLPGQPDNTPPGGELVFERWRRLSDNSQWIQVSLVFQTLQQMRDKTPLSLNTPPGEVKL…	432	Periplasmic	yes	no
59	H16	HAP	2515871554	Endozoicomonas elysicola MKT110, DSM 22380	2515154160	Proteobacteria	ATGAAACTGCAAACGCTGCTGGGTCATTGTCTGAAGAAGGTTATGGCCTTCGACTACTGTAATAACAGCCTGAAAAGTTATCTGATGCACGGCCGTACCAGTGGTTGCTTTCATATTTGTAGTCTGCCAGAAAGTGGTTTTAAAAAGCTGTTCCTGATCTTTCACACCGTGTTCGCCATGTGCTTCCTGAGTGTGGGCGTTGACGCGACCGGTATTGGTTTCGAGATGGAAACGCCGGCCGATTATCTGATCAGTCTGGTGCGCCATGGCGACCGCAGTCCGCGTGACCTGGGTGATATGGCGCAGTACTGGCCGATGGGTCCAGGCCAACTGACCGCCGGTGGTCTGGAGCAGGAGTATCTGCTGGGTAAAAAGATCCGTCAACATTACTTTAGCGAG…	MKLQTLLGHCLKKVMAFDYCNNSLKSYLMHGRTSGCFHICSLPESGFKKLFLIFHTVFAMCFLSVGVDATGIGFEMETPADYLISLVRHGDRSPRDLGDMAQYWPMGPGQLTAGGLEQEYLLGKKIRQHYFSESLPDSWSPKISQHYAKGLDRTIQSASALLQGVYPGQPRNTGLPGGIQVPPVYASPLASDDLFSAQRLCPGYLHRVQALEKSADWLRKKEQYRDQLSSWFELSEGSGAGDLYSLIPLIDQISIHRMHRRPMPKGITIQEAIELEELLNWVVSRIIANYEIAQLIGAPLAKAMIRDFKRVQQCLEDKGSCNSCQRWTLYSASDSNLLAIMTMLGAPSDRIVDYATHFGVQLNWNEGRPEIALSLNHEPFSVPGCVGHCSLDQWLVLLE…	433	Extracellular	no	no
60	H17	HAP	2558975951	Anaerovibrio sp. RM50	2558860135	Firmicutes	ATGCAACCACTGAACTATACGATTAAAAAGTGTCTGGGTCTGCTGGGCCCAGCGGCCATCAGTGCGCTGCTGCTGCTGAGCTGGAGTACCTGGACGGAAGCCGCGAGTGAACTGACCGATAAGGGTTACCAGCTGGACCAAATTGTGATGTTCAGCCGTCACAATCTGCGTACCAGTATTACGAGCGAAGACAGTAGTGCCGCCACGATGATGACCCATCCGATGCCGAAATGGCAAGTGCCGCGCGGCAACCTGACGATGAAGGGTGGCGTTAATGAGACCATTCTGGGTCAGTATTTTCAGCTGTATCTGATGGATGAAGGCTTCATGGCGGATAGTTGGCAACCGGGTTACGGCCAAGTTGACTTCTATGCCAACAGTTACGAACGCACGATCGCC…	MQPLNYTIKKCLGLLGPAAISALLLLSWSTWTEAASELTDKGYQLDQIVMFSRHNLRTSITSEDSSAATMMTHPMPKWQVPRGNLTMKGGVNETILGQYFQLYLMDEGFMADSWQPGYGQVDFYANSYERTIATARYFATGLLPTANITIKHTKAVGGSDAVFNKPFAMDTPKLMELAMEYHNEYFQSYKDVFSKCYDSFARVTDFPNSPYAKKHGIDHINTDDLALTFSGKEKNVINYDGTARKAYKLLDPIIMNYYQEADNSKADFGTGLTRKDWENLGAVKTKSIEMVVGNPAVALSHSHDILNIMESDLKNDTLKFAFICGHDTNIFTILTALETEDYSLPETILTKAPLGVKIVFEKRRNPQGDLFIYPYIAYMSDDQQRNSRQLSLHEPPMIY…	436	Periplasmic	yes	no
61	H18	HAP	2548508507	Avibacterium paragallinarum AVPAR72	2547132376	Proteobacteria	ATGAAGAAGCTGACGCTGAGTCTGAATCTGGTTAGTCTGCTGAGTGGTAGCCTGTTTTACCCAACCAATCTGAGTGCCGCGCCGAACGTGCCGGATAATCATCAAGCCCAAGCCCTGCAACTGAAGAAAATCGTGATCTTCAGTCGTCACGGCATTCGCACCCCACTGGTGGGTAAAGAGAGTATTCTGAGTCAGGCGACGCCATATCGCTGGGTTAAGTGGCAAGATAAGACCGGTTACCTGACGGCCAAAGGCGCCCGCCTGGAGAAGCTGTTCGCGGCCTATTGGAGCGAATGGCTGCAGCAAACGGGTATTCTGAGTAGTCAATGTCCAAAGGATGATCTGTTCATTTACACCAATGCGCGTCCACGCACGATTGACACGGGTGTGAGTTTTGCC…	MKKLTLSLNLVSLLSGSLFYPTNLSAAPNVPDNHQAQALQLKKIVIFSRHGIRTPLVGKESILSQATPYRWVKWQDKTGYLTAKGARLEKLFAAYWSEWLQQTGILSSQCPKDDLFIYTNARPRTIDTGVSFAKGAYSHCAIRVNYLGEYNTMDNTFNPVIRSKVDKAFEQKARKAVDELVGEGGFAQLNRHLQSNFNALSQALNQGQSPLCQEKQLCNLDQEANTLTFTQGKEPKTTGALRDGTGAADSFLLQYYEGFPAKDVAWGRIDNQESWKKIVDIKERYNQLLFGTQVMAKEAATPLLTFIQNSFKDYGYQHPYIEKARNAKVVLLVGHDSNVGSLLPLLKVKPYYLPDQLETTPISGKVAFEKWVNAKGEAFMKVEYVYQTIDQLRNGTKLS…	436	Periplasmic	yes	no
62	H19	HAP	2519496217	Cronobacter sakazakii ES15	2519103108	Proteobacteria	ATGAAAACGCTGTTCCTGCATCTGTTCCTGTTCATCTTCATTTTCATGCCAGGTGTGTTCCCGCTGCACGCCCAAGGTGCCGATAAAATGAAACTGGAACGCGTGGTGATCGTTAGCCGCCATGGTGTGCGTGCGCCGACCAAGTTTACGCCGCTGATGCAAGAGATCACCCCGTACCCATGGCCGCAATGGGACGTTCCCCTGGGCTGGCTGACGACCCGCGGTGGTGAGCTGGCCAGTGAGCTGGGCCGCTATCAAAAGCGCGTTCTGCTGGATAAAGGCATCCTGGAAAGTCATGGTTGCCCGAGTCCGGAACAAGTTGCGGTGATTGCGGATACGGACCAGCGTACGCGTAAAACCGGCGAAGCCTTTCTGGCCGGCTTCGCCCCAGGCTGCCAA…	MKTLFLHLFLFIFIFMPGVFPLHAQGADKMKLERVVIVSRHGVRAPTKFTPLMQEITPYPWPQWDVPLGWLTTRGGELASELGRYQKRVLLDKGILESHGCPSPEQVAVIADTDQRTRKTGEAFLAGFAPGCQNKVHYQKELDKKDPLFNPVKMGVCSFNVSKTREAILTRAEGNIERYTQRYDSAFRTLEQVLNFSQSAACKSPRQPGCTLTGVLPSELSVSQDNVSLFGAWSLSSTLTEIFLLQEAQGMAEVAWGRIHGEKQWTELLRLHNAQFDLLQRTPDVARTRATPLLDLISRALISNGSTESHYGIKLPVSLLFIAGHDTNIANLSGVFALNWSLPGQPDNTPPGGELVFERWKRVSDNTDWIQISFVYQTLQQMREFKSSSSSSLPHKIVL…	438	Periplasmic	yes	yes
63	H20	HAP	2587240447	Asaia astilbes JCM 15831	2585427931	Proteobacteria	ATGCTGATGATTGGTAGCCCAGTGAATGCCCTGGCCGCCCTGTGGGGCTTTGCGCTGAGTAGTTTGTTGTTGTGTGGTGTTGCAACACCAGCACGTGCAGTTCCATTGAGTGCAGCACCACCAAGTGCAGATGCAGTTCTGGAGCGCGTTGTGCTGGTGGCCCGCCACGGCATCCGTAGTCCGACGCACGACCCAGCGGCCCTGGCGCATGAAACCGGTATCGCCTGGCCGGAATGGCCGGTTAGTCCAGGTCAACTGACGGAGCATGGTCGCGCCACGCTGAGTGTTATGATGCGCGATATTGGTCGTCACTATGATCTGGGTTGTAGTACCCACAAAGAGAGTTGTCTGACGCAAACGCGCCCGGTGATCTGGGCCGACAGTGCCGACGACCGCACG…	MLMIGSPVNALAALWGFALSSLLLCGVATPARAVPLSAAPPSADAVLERVVLVARHGIRSPTHDPAALAHETGIAWPEWPVSPGQLTEHGRATLSVMMRDIGRHYDLGCSTHKESCLTQTRPVIWADSADDRTRESGEIMAASLAPDLHLVSRSLGAKVKDPLFGGPPQDFFVREAKRLYKDALTAQKDDMRSRPESVKAGLAAMQLLLAPQGCVKDDGPCLSGPITVTSKNGKPVLEGGPVLGASLAENLLLLHVQGLDHKKAGWTTAIDPAFLTRALAVHDYLSDLTRKRGKLVEEKSRALAGVIDAFLQGRDAQLPNGDSIGPQTRFLAFAGHDTTLDALAARYGLSWSFKDQPTEQLRTRRWLSRDGESQAARSFIALSFSTNPWLHCLKEGGSM…	440	Periplasmic	no	no
64	H21	HAP	2547517275	Alistipes timonensis JC136	2547132133	Bacteroidetes	ATGAAACGCCCACTGCTGATTCTGAGTGCGTGTCTGTGTGCGCTGGCCGCGGCCGTTAGCTGCAGCAGTGGCCTGCGCACCGCCGACGGTGAGAGCGTGCCGGATCGTGTTATGGGTGTGTATTTGCCGTATCCGGAGACCGTGGCGCCAAGTCCGGGTGCCCCAGAGGGTTACGAGACCTTTTATATCAGTCACTATGGTCGCCATGGCAGTCGCTATCTGCTGTATGACAGCCAATATGCGTTCGTGCGTGACGTTCTGAGTCGTGCCGCCGCGGATGGTAAACTGACGCCAAGCGGCCAGAAAGCCCTGGCGGACTTTCTGGAGGCCTATCCGCAGTTTGAGGGTCGCGCCGGTATGCTGACCCGCATTGGTGCGGCCCAACACCGTGCCATCGCC…	MKRPLLILSACLCALAAAVSCSSGLRTADGESVPDRVMGVYLPYPETVAPSPGAPEGYETFYISHYGRHGSRYLLYDSQYAFVRDVLSRAAADGKLTPSGQKALADFLEAYPQFEGRAGMLTRIGAAQHRAIARRMAERHPSAFAPEAAVRASTSATARTQESMEAFCAALQTCRPSLRITCAEDAALNPYSAGSGIPTEYDLRVKSPEAEWRPDFETFCRQQIDAERFAARIFTDTDYAAGLCDLTDLERGAFYLAVHFRGCGIAADWLRLFTLDELCTLAACDAYTFYMEKGPAAETSDRTWALSAHILDKMLTDAEQDIADGTAANLRFGHDGCIMALLTLMGADGWTATAATQEEIARAWDVSQIPMACNLQWIFYRPVSGEGEPLVRTLLNERP…	440	Periplasmic	no	no
65	H22	HAP	Ga0074255_10135372	Hoatzin crop microbial communities from Cojedes, Venezuela, sample from fiber fraction 14 (*) (MER-FS) (assembled)	3300005361	Metagenome	ATGAAACTGCTGAACAAAACGACCTTCCTGATCGGCCTGGGTCTGGTTTTCCAGACGATGACGATTAGTGCCCAAACCCTGACGGACCGCGTGTATGAAGACCCGACGACCAGCGCGAATATCTACCATGTGTATAAACAACGTGAAGGCAAACTGACGCCAGCCCCAAAAGGTTACCAGCCGTTTTATATTAGTCACTACGGCCGCCACGGTAGCCGTTATCTGACGGGTGATTACTACTTCCGCCCGGCCATGGCCATGCTGGAGGCGGAGAAAGAGAAAGGCAATCTGACGGAGGTGGGTGAGAACCTGTATAGTGACATTAAGAAGCTGGCCGCCGCGCATGAAGGCATGTACGGTGAGCTGAGTCCGCGTGGTGCCCGCGAGCACCGCGCCATT…	MKLLNKTTFLIGLGLVFQTMTISAQTLTDRVYEDPTTSANIYHVYKQREGKLTPAPKGYQPFYISHYGRHGSRYLTGDYYFRPAMAMLEAEKEKGNLTEVGENLYSDIKKLAAAHEGMYGELSPRGAREHRAISGRMYNRFTKVFKSKTRNKVNCISSVVPRCIISMANFTTALNDNRPELEFSYTTGDKYFELLAHNYDTDEIYKTIGHITDSLRKATCHYDKFYGKIFKNPTVAVDSMKSPYSLIGSVYSSACICECLDFLNVDLFKYFDKDELAQQAVVRNNRVYGDLGNSIECGDVVAASARFLLQDFVDKADAALQNGSDVAADLRFGHDSGIQPFFCILGIEGHDKQLHIADADKCWFSDLTVCMGTNLQMIFYKNKKGQVLVKLLYNEAEAM…	442	Unknown	no	no
66	H23	HAP	Ga0074255_10834703	Hoatzin crop microbial communities from Cojedes, Venezuela, sample from fiber fraction 14 (*) (MER-FS) (assembled)	3300005361	Metagenome	ATGACGCTGCGCAAGACGCTGAGTGCCGCCGTGGTGACGATGCTGACGGCGTTTGCCCTGACGGCGACGGCCCAAACCACGGCCGATGCGGATATCAGTGCCAAAGAGGCGATTAGTAAAGACAACAATCTGGCGGGTTGCATGTATCGCGCCTATCCGGGCCCAACCAAACAGCTGACGCCAGCGCCGGAGGGTAAACGTCCATTCTATATCAGTCATTACGGCCGCCACGGCAGTCGTTGGCTGATTGGTCGCGACGACTATAAGTATCTGGTGGAGGTTCTGCAAAAGGCCGATAGTGCGAAAACCCTGACGAAATATGGTCAGGAACTGCTGAAGAAGCTGCGTGTGATCAACGACCACAGCCGTAAGCGCCTGGGCGAGCTGACGAGTCTGGGT…	MTLRKTLSAAVVTMLTAFALTATAQTTADADISAKEAISKDNNLAGCMYRAYPGPTKQLTPAPEGKRPFYISHYGRHGSRWLIGRDDYKYLVEVLQKADSAKTLTKYGQELLKKLRVINDHSRKRLGELTSLGAKQHREIGGRMADRFPEVFQGGVRIEARSSTVVRCILSMENELLEMMRRYNNLRIWSDASDRDMWFMAGGRENLGDVKGKKAAQELEWKWEQTKMPLFKSMFTKIFNDTAYVNKMVNKDKLVYRLYSIAVNMQSLDERKEISLYDLFDNDQLYACYEKENAGWFINYGSNLWTQGKMPYSQRFLLRDIITKADSCIALPKPGATLRFGHDTMICPMVCLLGIGGRDKMLDDTDFDNIAEKWRMYEFVPMAANIQFIFYRSSPSDGD…	444	Unknown	no	no
67	H24	HAP	Ga0074278_10242011	Honey bee gut microbiome from Carl Hayden Bee Research Center, Tucson, Arizona, USA - sample 1, colony 176 (MER-FS) (assembled)	3300005721	Metagenome	ATGATCATGCTGGGTAGCCGCAATCTGCTGACCGTTTTTCTGTTCACGTTCACGAGTCTGAGCTTTGCGCAAACCAATGTGATTGCCGGCAGTAAAACGGCGTATCAGTATAATAGCAACCAAACCCTGACGCTGGCCCCAACGGGTTACCAGGCCTTCTATATCGATCATGTTGGTCGTCACGGCAGTCGCTACATTAGCAAGAGTAAGTACGAAGACCTGGCGTATCATATTCTGCTGCTGGCGGACAGCCAACACCAACTGACCGACAGTGGTAAAGATCTGCTGCGCCAGGTGACGATCCTGAAGCAACTGAATCAGAACCATTATGGCCAACTGACCAATCTGGGTCGTAAAGACATTAGTCTGATCAGTAATCGTATGCTGGAGAACAATCCG…	MLGSRNLLTVFLFTFTSLSFAQTNVIAGSKTAYQYNSNQTLTLAPTGYQAFYIDHVGRHGSRYISKSKYEDLAYHILLLADSQHQLTDSGKDLLRQVTILKQLNQNHYGQLTNLGRKDISLISNRMLENNPTVFKGQKIEVISSSSPRAKETAEIFIDSFKAKYPNIHVIQQPDNEQTLLRFFEYSPAYSEYKKSKAVKDAVKSIEYASQTKQMSKQVAKGIFKKSFLIKLKKGLDESEDTLVKTSDFVIAIYQLYQELQAFSPQVLTDNHLDLGRYFSTEQKIWLNTVVTAKNYLQIGPAFDATGIQIKIAAPLLWDMIHSADKAIVDNNVDANLRFAHAETVSPLATLLEIEGSANVTKTLFNYPTIWRADKIIPMGANIQWIFYKSKQTHQPILIK…	453	Unknown	yes	no
68	H25	HAP	643137717	Desulfovibrio piger ATCC 29098	642979316	Proteobacteria	ATGCTGCCAAGTCGTAAGGAAATCCTGATGCGTACGTGGACGTGTCTGGCCGGTCTGCTGGCCCTGCTGCTGGGCCTGATGCCGTGCCCGGTTAGTGCCGCGCCAAGCGCGTATCACCTGAGTAAAGTGGTTATGCTGACGCGCCATGGTGTGGCCGCCCCGGCCGATGACAATCAACTGCCGCGTATTACGGGCAAGGCGTGGCCACAGTGGCCGGTGGGCCCGGGTCAAATCAGTCCACGCGGTGCCCAGCTGCTGACGGCGCAATGGGCGAGCCTGCGTGCCCTGTATCTGCAAGCCGATCTGCTGCCGGCGCAAAAGACCGAAAGTCGCGTTTTCGTGCGCGCCGATAACACGCCACGCAGTCGTGGTACAGCAGAAGCATTGTTGCAAGGTTTG…	MLPSRKEILMRTWTCLAGLLALLLGLMPCPVSAAPSAYHLSKVVMLTRHGVAAPADDNQLPRITGKAWPQWPVGPGQISPRGAQLLTAQWASLRALYLQADLLPAQKTESRVFVRADNTPRSRGTAEALLQGLTPGTLPAYAVVNLDPDPLFEPVQAGLAIFDPAETALAILDHINGDFSQFWESLGEPMSLLDQLAGPLSAEACNSINLPGGCRLSDMVPTISIMDMGRRVEIRGGLGLGSTLVDLLVQEYAQWPQQEAAWGQANAAALRKLLPIRSEIFNALHRTPLIAGIYGGPLLRDMALALYSQHADPRLNEAKCAVFVGNDNNLAAIGALLGIDWQASGFPPNALPPGTILAMELWEGPGNDSEVRFRVFMQSLDFMHAPLSVTTASGYQTAP…	463	Unknown	no	no
69	B17	BPP	2527118227	Chitinibacter sp. ZOR0017	2526164726	Proteobacteria	ATGCGTCACCTGTTTTGCCTGAGTGTGCTGAGTGCGCTGCTGACGGCCTGTGGTGGTGACATTACAGATCCGGCGGCGACACCTGCGCCAACGGCAACACCAGTTGCTACTGCGACTCCGGCTCCAACGGTCCAACCGTATACCGTGAGCGCCGTTAGCTTTGATGCCGAAACGGAGAACGTGCTGAGTGCGGCGGGTGACGTGGACGACCCAGCGATCTGGGTTCATCCGAGCCAAAGTGCCAAAAGTCTGGTGGTTACCGCCATTAAGGACGGTGGCATGCGCGTTTACGATCTGCAGGGCCAACTGGTTCAAAGTATTGGTCCAGGTGCCCTGAACAATGACAGCAAGGGTAAAAGCCGCTATAATAATGTGGACATTGTTTATGGTTTTAAGCTG…	MRHLFCLSVLSALLTACGGDITDPAATPAPTATPVATATPAPTVQPYTVSAVSFDAETENVLSAAGDVDDPAIWVHPSQSAKSLVVTAIKDGGMRVYDLQGQLVQSIGPGALNNDSKGKSRYNNVDIVYGFKLDDNSTVDLAIATDRGQDLIRVWKIDPNNSTTPLSDITSATPLRLFPTVPTEGSESDASKDAAIAVSKQNTGYGITHFSDKASGKHFVLVNQRKQARIRQFELIAEAGGTVNVVAVAGRDWRFPYSWRGQNLRETNDLDATRDWSPQFEGMVVDQRNGMLYAGQEDVGIWRVDLKTGQADTQPVYETRGSSRETYTTGTPATVVKHSFFNPESKISRDLEGLSIYYGPNGTGYLIASSQGGAHGGAPNVSDAPYDDSFAVFALNGNA…	488	Unknown	no	no
70	B18	BPP	2511125609	Caulobacter sp. AP07	2510917020	Proteobacteria	ATGATTCATCGTCGCCAACGTTTGGCAGCAGCAAGTGCATTGGCATTGACATTGGGTGCAGTTGCAGGTCAAACCTTTGCGCAGGCCGTTGCCCCAGTGGGTGCCACCGTTCCGACCGCGGAAGGTGGTGCCAATGCGGCCGCCCTGCTGTATGATCGCGCGGACCCAGGTAAAAGCGTTATCGCCGCCACCGGTGAGCTGGGCGGTCTGGAATTCCATGATCTGGACGGTGCCCGCAAAAGCGCGCTGCCAGGTGGCGAAACCTATGGCGTTGATGTGCGCGACGACGTGCTGGCCGTTCTGGATCGCAAGGACGGTCGTATTCGCCTGAGTCGTTATGACTTTGCGACCGGTCAAGCCAGTGCCATTGATGCCCGTCCGCTGATGCTGGGTTATGCC…	MIHRRQRLAAASALALTLGAVAGQTFAQAVAPVGATVPTAEGGANAAALLYDRADPGKSVIAATGELGGLEFHDLDGARKSALPGGETYGVDVRDDVLAVLDRKDGRIRLSRYDFATGQASAIDARPLMLGYAGEGLCLHRSARDGSLYAFALGGDGQLDQWLLFPTADGKLDGRIVRRLHLSSEAKYCVADDASGMLYVAQQAVGVWRYDADPEAEAVATVVDINRLGHIAGEVGGLAILNGGAQGDYLVAANADAGDYNVYDRNADDRFLGRFRIQANGADAIEGPAGLFGVRAPLGADLPAGALLVTDDRKVGANTKLLSWRDVAVALKVSPGQVTPPAAPSRLALVKPTMETRPVEHGGDAADDPAIFVHPTDPARSVIVATDKKAGLYVYDLAG…	510	Periplasmic	no	no
71	H26	HAP	2562665506	Butyrivibrio sp. AE3004	2562617011	Firmicutes	ATGAAAAAGACCGTTATTACGGCCTGCAGTCTGGTGCTGGCGGCCGTTATCGGTAGTACCGGCTGTGGTAAAATTAGTCTGAAGAATCCAAATATGAAAAACAGTGAAACGAATAGCGAGCTGAAGACGGAGGACAATACCGAAGTTAAGACGGAAACTAACACCGAGACGAATACCGAAACCAACACAGGGGCCACGACGGAAGCGAAAACGGAGGCCAAGACGGAGGAGACGACCGAAGCGAAGACGGAGACGACGACCGAAGCCAAAGCGGAGACGACGGCCGAAGATAACACGGAGGCGAATAGCGAAGCGACGAGTGAAGTTAATGCCGAGAGTAACACCGAGACGGAAACCAATACGGGTAGTACCCAGAATATCGATGAGGAAGCGAACGCC…	MKKTVITACSLVLAAVIGSTGCGKISLKNPNMKNSETNSELKTEDNTEVKTETNTETNTETNTGATTEAKTEAKTEETTEAKTETTTEAKAETTAEDNTEANSEATSEVNAESNTETETNTGSTQNIDEEANAGGRIIDYDGYKLDQVVILSRHNIRSPLSGGDSLLGKITPHEWFNWTSAPSELSLRGGVLETQMGQYFRQWAEEEELIPTNYHPDNGQVRIYANSKQRTIATAQYFTAGMFPTAGLPVEYHMEFDKMDPVFTPQLTFWTDEYEKDAKDQIYEYYADAMKSLNDNYELLSDVIDLEESNGFKDQSITAFTAGDEEFSLKEGAEPGVSGSLKTACSVSDALVLQYYEESDTQKAGFGQELTYEQWKSISEIKDVYGDVLFTAPMIAVNV…	540	Periplasmic	no	no
72	H27	HAP	2600316778	Corynebacterium singulare IBS B52218 genome sequencing	2600254920	Actinobacteria	ATGCGTATCCGTACCCTGGCCCTGGCGACCGCCATTGCCTGCACGCTGACGCCGGTTCAGGCGCTGGCCGCCGATGACACCACGTACTATAGCACCAAGCAACATTACGAACCGCAAGGTAGTAACTATAGTACGGCCCCAACGGGCTTTCATCAAATCTATACGAGTACGGTTAACCGCCACGGTAGTCGTGGTCTGAGTGGTTTTAAATACGATGACCTGGCCCAGCAAATGCTGGAGTATGCGAAAGAGCATGATCAACTGACCGAGCTGGGCGAAAAGCTGATCCCGCAAGTGGAAGCGATGATTACGGTTAATAAGGAACTGGCGGGTGGCCCAGGTCAGGAAGCCGGTTATGGCAATCTGACCGTTGTGGGTCGCGAGGAGCTGCAAGGTATC…	MRIRTLALATAIACTLTPVQALAADDTTYYSTKQHYEPQGSNYSTAPTGFHQIYTSTVNRHGSRGLSGFKYDDLAQQMLEYAKEHDQLTELGEKLIPQVEAMITVNKELAGGPGQEAGYGNLTVVGREELQGIGQRNAQRNAALMESIEEDNLKVKYMSSGADRANDSGWSFGEAWLSHNSKLSDNLVDGMEDGHVAIETRTDLLHAHKDKKSPSYERYSKWKDSETLDSKVQEAYAKPASQTAARSLLNKIFTEDFIAGLEDGTITFVGRDNKGKSVEGIVEAALQFYNLYIIAPALAHEEQTPSEGWIFDQYMDNASSPTFAYLLDVEDYYQKGPAIEGQTVAYDNYEPLLEEMIQGVKDRAEGGDVAAEYRFGHAETIIPLAALLKLPGSEKGTPA…	544	Unknown	yes	no
73	H28	HAP	2524230738	Desulfatirhabdium butyrativorans DSM 18734	2524023145	Proteobacteria	ATGAAACCGAAGCGTTGCTTCCTGATGACGGTTTGTGCCCTGCTGATTCTGATCAGTGGTCCAGCGATGGCGCAGCCGCAGGCCCCAGTGCTGAGTGTGACCACGCGCGGCTGGGTGTACCTGAGTTGGACCGAGGTTAGTGGTGCGACGGGCTATACCCTGAGTTATGCCCAGATTCCGTACACGGGTAGTAGTGCCATCGGTACCGTTGATATGGGTACGCAGACCAGTCTGAGTGGTGCCCTGGCCGCGGATACCGCCTTCTACGTTGCCGTTCAAAGTCGTGACAACACCGGTATTAGTGAGTATAGTAATGTGGTGAGTATCGCCGGTGACAGCACCACGCTGAAGCAAATTATCATTTTTGGCCGCCACAGTATTCGTAGTGCGACCAGCGAC…	MKPKRCFLMTVCALLILISGPAMAQPQAPVLSVTTRGWVYLSWTEVSGATGYTLSYAQIPYTGSSAIGTVDMGTQTSLSGALAADTAFYVAVQSRDNTGISEYSNVVSIAGDSTTLKQIIIFGRHSIRSATSDPASLAQYAVDAYPEFTGVPAGYLTPRGQQAATLLGSYFHEYLLLEGLLTGEAQTDISRSYFRANSIQRSNVTAAKFGSGLIPGATIPVHSYKIADGASSAEPDPVFDPILTKVATVDPARALGEVQGIFNSGAAISSAYSGELSLIRSALYPKGTQPTPGAAHGSTDPTSQTSHPITLKASTSTLYTGGVIDLGGLNLTNSAADPFVMQYTDNFPLNDVAWGRLSLDAVSQQSRIINLIFNIQILPPYLNQVQSSNAAQHVLRTME…	549	Periplasmic	no	no
74	B19	BPP	2538050239	Cystobacter fuscus DSM 2262	2537561635	Proteobacteria	ATGTTTCAGGGTGTTCTGCTGACCGAGCTGCTGCTGGGTGCGCGCGGTTGCAGTAGTACGATGCGCTGTCCGCGCCGTCTGGGTGCCGCCAGCACCCTGGAAGAATTCATGAGTGCCAAACGCCGTGTTCTGGGTAGTGCCAGCCTGGCGCTGGTTCTGGTGCCACTGGCCAGCCTGGCGGAACCGCCAGTGATTCCGCCACGCGCCGAGACCCCGGTTCTGCACCGCTATGACGAGGCCCCGCGCACGCCGGATAGCGACGACCCGGCGATCTGGATCCACCCAAGTCGTCCGGAACGCGGTCTGGTGATCGGCGTTCTGAAGGAGGCCGGTCTGCAAGTGTACGACCTGAGTGGCCGTGTTGTGCAGACGGTTCTGCCAGCCAACCGTCCGGCCATC…	MFQGVLLTELLLGARGCSSTMRCPRRLGAASTLEEFMSAKRRVLGSASLALVLVPLASLAEPPVIPPRAETPVLHRYDEAPRTPDSDDPAIWIHPSRPERGLVIGVLKEAGLQVYDLSGRVVQTVLPANRPAISAGDPMAPGPRPEAATSACPESESGETFGRFNNVDIQYGFPLRGADGRVRKVDLAVVTDRGCDRLRIYAIDPGRAGGPLFDVTARAARRVFPERFVRPSPFQPTGEPEGVRPNPLDDQNTAYGLALYRDPSNRFHAFVTQRSRAVVAWLELYEAGTEQVGYREVREFRFDSRFSLPRPGGGGALAWSPCREEPAEDPQFEGLVVDQQEGILYAAQEVVGLWKIPLSVSLPRVVDVPRGRLIEPVKSFGAPYWAVPDDGEYACELEA…	556	Unknown	no	no
75	B20	BPP	2558424134	Alteromonadaceae bacterium 1120W.S.0a.04	2558309032	Proteobacteria	ATGATGATCCGTGTGCTGAGCAAGCTGCTGCTGCCGTGCCTGCTGTGTGGCCTGCTGACCGCCTGTGCCACCAGCCCACTGAAAGCGACGGATAAGCTGGCCCTGCCGCCGCCAAGTGCCGCGTGGAAAAATATTAGTGCCATCACGAAAAAAGGTCAACCGCTGTGGCTGATCACCAGTGAGACGACGGGCCTGAGCCTGATCGACAGTAGCAATAATCGCCTGCTGGCGCTGCAGGGTCACTTTGAGCTGCTGGATGTTCGTCCGGCCCACGACAACGAATTCTGGGCGCTGACCGTGGATAGCCAAAGTAATGCCCCGCAACTGCTGCTGATGCAAACGCATCCAGAGATTCGTCTGCGCGAGCGTCACACCCTGTTCAATGGTGATTTCCAGATC…	MMIRVLSKLLLPCLLCGLLTACATSPLKATDKLALPPPSAAWKNISAITKKGQPLWLITSETTGLSLIDSSNNRLLALQGHFELLDVRPAHDNEFWALTVDSQSNAPQLLLMQTHPEIRLRERHTLFNGDFQIDGLCLYKDAQSHLMAYFLDGNGSGELRWLVDGSSGKVVDTSITMLNLPPNSEHCTVHDASNSLFISEAEIGIWRYPANPEIENSRILVDRTFDGGKIDGEVMHLTTTRNALYAATEQRLNIYSPAQWQLQSSVPFPPGVTVEGIAASQSQLAVLDEAQQALTLMPLSQPTSYRSSEKHILPVVKANAQTTAMDRRGDAADDPAIWIHPQEPEKSLILGTNKKWGLLVYNLQGEAVRSIATGHINNVDVRQNLLFANEPIDIAVASN…	636	Unknown	no	no
76	B21	BPP	2548547382	Microbulbifer agarilyticus S89	2547132385	Proteobacteria	ATGGCGCTGAAAACCCTGCCGAAGCTGTTTAGTATTCTGGCCGTTGCGGCCCTGTGTAGTGCCTGTGGCCCACAAATCGGTAACGATGCCGCCAAACCGAAGGGCATTGCCAGCGAGCACCAACTGGCCCTGACGGATGTGGTTAGTAGTCAACTGGCCCCACTGGCCCTGGGTGGCGTGGAATATCTGCTGCTGGCCAGTGAAAAGCGTGGTCTGGTTCTGGTGGACAAGGAGGGTAGTGAGAAACTGGCGCTGGACGGCGGTACCGTTGAACGCTTCGCCCTGCATCCGCTGGAGCAAGACCGCTGGTTGATTGCGGTGTATGATGAAGACAATGGTGAGCTGCAGCTGCGTCTGCTGGATGTGGAAGAGGGTAGCCCGCGCATCCGTTACCTGGCC…	MALKTLPKLFSILAVAALCSACGPQIGNDAAKPKGIASEHQLALTDVVSSQLAPLALGGVEYLLLASEKRGLVLVDKEGSEKLALDGGTVERFALHPLEQDRWLIAVYDEDNGELQLRLLDVEEGSPRIRYLAAMPTNAPQVAMCFSSQAGRTHLFAIDETGLGHEYVVHPREQAWTFTGLRPLYFGEQVSSCVVDDRRGKLLVAQPPLGIWSLNADAETDEARQVFIAASALPDGEFGGLWLDEVNGNLWLTAAEKVMAFDINDPAKGPLFVEALADIEPVSAAVQGEALLALEEEGDQVHRFAVSLPQPPAEVQAFRGPVEIPRVRASGQTAPVASGGDAADDPAIWVNPAKPSASLIFGTDKKSGLSVYDLNGKLVEHFEVGRVNNVDLRPMQHGK…	644	Unknown	no	no
77	B22	BPP	2583856800	Acinetobacter nectaris CIP 110549	2582580904	Proteobacteria	ATGAACATTATCTTTCTGAAAAAAACCTGTTTCGTGAGCATTGTGCTGCTGGGTCTGATGGGTTGTGGTCAAAAGACGATGCCAGTGCCAGAAAAGAGTGTTATCAGTAAAGACGGCACGATTCAATTTGAAAGTATTAGTATTAATGGCACCAAAGATGTGTTCAAGGTTCAAAGTGCGAAGCTGCTGAGCATCCCGTATTGGAGTGAAGCGCATCTGATTCAGACGAGTAAAACGCAGGGTCTGCAAATCCTGAACCGTCAGAATCACGTGCTGCAAAGTATTGATGGCGCCTTTGGTGACATTGACTACCGTATCAAGGATAATCTGCTGTTCATTCAGAGTGTGGACCTGAAACAACAGCGCCCAACCCTGCTGATCTTCGATATGAAGAGTAAG…	MNIIFLKKTCFVSIVLLGLMGCGQKTMPVPEKSVISKDGTIQFESISINGTKDVFKVQSAKLLSIPYWSEAHLIQTSKTQGLQILNRQNHVLQSIDGAFGDIDYRIKDNLLFIQSVDLKQQRPTLLIFDMKSKQWQPSILLEKTKFKIAVCLYQDQSQQLYSFVIGGQGSAQQWAVNTTPNAKQPMQLVRNLNIPIGSKSCVVEDQQERLLINEEGIGIWEYLTDAEQPFKRKIVDMVKPYGHIEGSPGAFTQVDNMLFVVDTQQPFIYKYIHDGKNWQISDQLNTAELKKPEQLSAKREGEKVQLLLNDNHKLKIASLPYTTAHQDKKKDEHFQFVQAKVQTTPVPNVGDAADDPAIWYNEEIPTASRILGTDKQGGLQVYSLDGNEQQYLAVGRLNN…	655	Unknown	no	no
78	B23	BPP	2570157321	Catenovulum agarivorans DS-2	2568526488	Proteobacteria	ATGCAATATTTTCACCAACTGACGCACAACAAGCTGGCGAAAGTGAGTGTTGTGATTACCGCGGCCGTTTTCGCCCTGGCGGCCTGCCAGAGCAGTATTGAGACGACCGCCCATAGCGCCGTGCAGGCGCTGGCCAAAGCCCCGCAACAAATCTTTCAACATGACAAGCTGAACGGCCAAAAGGTTATCCAACTGAACCAAGACACCTGGGTGGCGAATAGTGAAAATTTCGGTCTGATGCTGATTAACCAACAAGGTAAAATGGTGCAGAATTATGCCGGTAATTTCGAGAGCCTGGATATCCGCCAACTGGACAATAAGACGTGGTTTGTTAGTAGTGTGGACAAAGAGGCGGGCCAGTTTCTGCTGTTCAAGGTGGTGCTGGCCGCGAATGCCCAA…	MQYFHQLTHNKLAKVSVVITAAVFALAACQSSIETTAHSAVQALAKAPQQIFQHDKLNGQKVIQLNQDTWVANSENFGLMLINQQGKMVQNYAGNFESLDIRQLDNKTWFVSSVDKEAGQFLLFKVVLAANAQTHKITLLNTIKPEASVIDNQCLAYQNGQLSSFWLTAQQQVEQRIVYLNQPNAQPSNVLVRSFSAPPGASACVVDDVKQQVYVAEESAGVWAYPTNPEKELSRTPIALVAPFGQIDGEIKDISLLIDGSLLVALPEAEQIQHYQTDNSSHLAQVYSVAGFTIESIDAQQTADNKWLANFYDDESGAYYSIELPLMVADKSIAKQGASQLTADMQTAPVARFGDAADDPEVWLNPNNGADSLILTTDKRYGLNVYNLAGELVETIASG…	669	Unknown	no	no
79	H29	HAP	2551896620	Corynebacterium timonense 5401744	2551306128	Actinobacteria	ATGCGTAAATTTAGTGGTGCCTTCGTGATCAGCCTGGCGGCCGCCGTTATTGCCCAAAATGCCAGTGTGAGCAGTGCGCAAGTTGCCGACTACAGTGCGGAATTTAGCGCGCGTACGACGCCAAGTTTTACGGGTAGTAACACCAGTTATGCCAATAGCAATGAGGCGAGTAAGCTGAGCACGGAGCTGCAGGAAGCCCCGGATGGCTTCGAGCCAAGTTATAGCGCGCTGTTCGCGCGCCACGGTAGTCGTACGAGTAGCGACAGCGGTTATTACGACCGCCTGATTAATGGCCTGGAAGCCGCCGGTCGTGTGGATTTTTTCGGCGGTGCGCCGACCCGCACCGAGCTGGGCAAAGAAATTGAAGATCACCTGCGCCAGCTGCGTCAACTGCATGAT…	MRKFSGAFVISLAAAVIAQNASVSSAQVADYSAEFSARTTPSFTGSNTSYANSNEASKLSTELQEAPDGFEPSYSALFARHGSRTSSDSGYYDRLINGLEAAGRVDFFGGAPTRTELGKEIEDHLRQLRQLHDQIGGGNLTGLGREESRELADSFAERNRELLSDSEAKLRLEASTKGRSIETGEIFAQQLIAHRFVVAQIPDRATQNKEVLQNQDVPESPAQQRREAYLQTDPGYQAVKGIPENWTAEVQPYANAVFEQLQGSRKPSFYGYCGGRARDLFEARAFSELMSVEREAAGVGPFPAIPGAEDMYRSVQQCTAIDEFYKRGVGLEGQDHSNANGLPLLNQIFAGIDASENNEEVGQLLFSHNEILTPFNAVLAIPEIGANQKFRPGELFNYE…	736	Unknown	no	no
80	B24	BPP	2562488772	Alteromonas macleodii 'English Channel 615'	2561511205	Proteobacteria	ATGGACAAACAAAAAATTACGCGTATCTATCCAACCATGGGCAAGACCTTTTTTCTGACCGGTATGCTGGCGACCCTGTTTAGTTGCGCCACCGCGGGCAAAGCCAGTCATCAACCGCAAGCCGATATCCAAGAACCGGTTCTGAAGCTGAAGCAGCTGGCGAACGGTTTCAGTCAAACGCTGTATTATCGCAGCGACAATCAGCAAACCGCCTACAAAGATACGCATGCCAATGAGCAAGAGACGCCAAAAGCCCTGAACAAGAGTTATAAGGACACGCACGCCAACGATAATGAAAAACTGGCCCCGGCGCTGAATGCCCAAACCAATGACGACACGCACACGATTGAACTGCAGCTGAATGAGCACCAAGGTATCAGTATCAGTAATAGCCAAGGT…	MDKQKITRIYPTMGKTFFLTGMLATLFSCATAGKASHQPQADIQEPVLKLKQLANGFSQTLYYRSDNQQTAYKDTHANEQETPKALNKSYKDTHANDNEKLAPALNAQTNDDTHTIELQLNEHQGISISNSQGKARFIAGSFVLASAEIAEFENKQWVSMVVFNNNTQHIEAYRLAPDTLDIQQQLTQSAKGSEAICAAVTAQGAPHIVNIDATGTLNQFEIHDNQFLPLRNFAIGPGMKSCSLDMLTHSIYLADEFAGVWKVNADIESELEKELFFHNANIAIEGVSTLSSNTSLFKGSLLGWVSPNKSGVWLQSQCQTEFITLQYDLAGVPQTIEPEFIHLAFYEYEKGPRISVIVDDDASGNFFSAELSSELSAAYFNHGCLSKDEEPIANAGSRS…	738	Unknown	no	no
81	C28	CPhy	2574817535	Clostridium sp. Ade.TY	2574179869	Firmicutes	ATGAAAAAGCTGTTCAAAATTCTGTTCAGCATTTTTATTGCCATCATTCTGAGTTTCAATTTCATTACCTATTATCCAAAGGCCAGTAATAACCTGGAGCTGGTTCAAGATAGCACGAATATCACGAAGATTCCGAAAAACTTTCGTAAGAGCACGGACGTGCTGAATCTGGACGAAGGCGAGAAAATCAACCTGACCGGTCTGAAGGAACTGAATATTAGTGGTAGCGCCCAATTCAGTAAAGAAGGCCTGAGCCTGATTAAGAAGAGTATCGGTGACAAATACAACATCACGGTTGTGGACCTGCGTGAGGAGAGTCACGGCTTTATCAACGGTATCCCGATTAGTTTCAAGAATAAGAATAACAATGCCAATGAAGGTCTGAGCCTGAATGAGATC…	MKKLFKILFSIFIAIILSFNFITYYPKASNNLELVQDSTNITKIPKNFRKSTDVLNLDEGEKINLTGLKELNISGSAQFSKEGLSLIKKSIGDKYNITVVDLREESHGFINGIPISFKNKNNNANEGLSLNEILNDEAKRLNSIKINEPITFSNTNISVIPKEVYSEETLTKNNNLNYIRIPVTDGGLPSTDMVNRFKETVINNKGNNNWFHFHCKAGIGRTTTFMIMYDIVKNCNEVSLEDIITRQVKLFEMSENDSKGFYSGDRYKFLSDFYNECKGNSKNIFNKNNNKNDYYIKNNIMPKTLYVIKDNEMTKEEQTMVATLQGNVATKSKEQIYILSNYEPSYETWLNDLKENYNVKYKFIKDPYELLSKFKDYIKGYILYNNSNKYSINNGCSLA…	791	Extracellular	no	no
82	C29	CPhy	2516526232	Clostridium beijerinckii G117	2516493007	Firmicutes	ATGAACAAGAATTTCAAGCGTATTACCATCCTGACCCTGCTGATTGTTAGTATTTTCAGTTTTGCCGTTAACAATAATGCCATCGCCCAAGTTCCAAGTGATAAAGACAACGGCGTGCATCTGATTCTGGACAGTGTTAATTATAACAGTGTGCTGCCGAAACACTTCCGCAAGACGACCGATCTGGCCGTTGTTAAAGACAACAAGGACCTGGATCTGAAGGGTCTGGATAAACTGAATATTAGCGGCAGTCAACAATTTAGCGGCAACAATATCGACCTGCTGACGAAGGCGATTGATACGAGTCTGCCGATGACGGTGATCGACCTGCGTCAGGAATGTCATGGTTTCATCAACGGTTTTGCCGTGAGTTGGGCGGACGCCCGCAATAATGCCAAC…	MNKNFKRITILTLLIVSIFSFAVNNNAIAQVPSDKDNGVHLILDSVNYNSVLPKHFRKTTDLAVVKDNKDLDLKGLDKLNISGSQQFSGNNIDLLTKAIDTSLPMTVIDLRQECHGFINGFAVSWADARNNANVGLTRDQVIAKEKEDLKSIKLNEPITFYNNSKQTMDVKTVQSEEELTKSKKLGYERVTVRDGGIPTDDMVDYFMEFIKNKPKDSWLHFHCKEGIGRTSTFMIMYDMINNYKDVNADGIIKRQLALANFEDTTLKSFYNNERMGFLNKFYDYCKANGDSFDTKWSEWNSKASSIDETDKSNAIQVSNVNSVYMKNNIVPKSLYAISLDSMTPGERTMITSLQGLVNNHCSFQIYTLNSSQPDYKIWLEDLKSNHNVPYEMISDPWEL…	822	Extracellular	no	no
*BPP: β-propeller phytase; CPhy: cysteine phytase; HAP: histidine acid phosphatase
**"yes" denotes release of > 500 uM Pi at 10 d in any of the 3 hosts
