# Supplementary material for: Engineered Root Bacteria Release Plant-Available Phosphate from Phytate
Source: Appl Environ Microbiol. 2019 Aug 29;85(18):e01210-19. doi: 10.1128/AEM.01210-19 (PMC6715853; doi:10.1128/AEM.01210-19)
Supplement: Supplemental file 3 [file AEM.01210-19-sd003.xlsx]

## Sheet: Supp Table 3 - Description
Supplementary Table 3: Overview: Average free phosphate levels in culture supernatant where phytate is the only phosphate source over time for each construct expressed in P. simiae, Ralstonia sp., and P. putida. Additional worksheets contain raw data for each replicate. See materials and methods for a description of how these measurements were taken. N.D. = no data.

## Sheet: Overview
Bacterium	Phytase	Replicates	Day 0	Day 1	Day 2	Day 3	Day 4	Day 5	Day 6	Day 7	Day 8	Day 9	Day 10	Day 11	Day 12	Day 13	Day 14	Day 15	Day 16	Day 17	Day 18	Day 19	Day 20	Day 21	Day 22
Pseudomonas putida KT2440:SB98_8.1	B02	1	22	N.D.	N.D.	0	0	0	0	0	N.D.	N.D.	0	0	0	0	0	N.D.	N.D.	N.D.	N.D.	N.D.	N.D.	N.D.	N.D.
Pseudomonas putida KT2440:SB98_8.1	B07	1	20	N.D.	N.D.	0	0	0	0	0	N.D.	N.D.	0	0	0	0	0	N.D.	N.D.	N.D.	N.D.	N.D.	N.D.	N.D.	N.D.
Pseudomonas putida KT2440:SB98_8.1	B16	1	20	N.D.	N.D.	0	0	0	0	0	N.D.	N.D.	0	1	0	0	0	N.D.	N.D.	N.D.	N.D.	N.D.	N.D.	N.D.	N.D.
Pseudomonas putida KT2440:SB98_8.1	B18	1	21	N.D.	N.D.	0	0	0	0	1	N.D.	N.D.	0	1	0	0	0	N.D.	N.D.	N.D.	N.D.	N.D.	N.D.	N.D.	N.D.
Pseudomonas putida KT2440:SB98_8.1	B19	1	20	N.D.	N.D.	0	0	0	0	0	N.D.	N.D.	0	0	0	0	0	N.D.	N.D.	N.D.	N.D.	N.D.	N.D.	N.D.	N.D.
Pseudomonas putida KT2440:SB98_8.1	B22	2	18.5	2	1	409	405	440	465	233.5	1	0	237	499	508	542	508	0	N.D.	N.D.	N.D.	N.D.	N.D.	N.D.	N.D.
Pseudomonas putida KT2440:SB98_8.1	C10	3	8.33333	238.667	N.D.	N.D.	N.D.	N.D.	21220.7	20621	20206	21737.7	20541.3	N.D.	N.D.	21107.7	24172	24365	N.D.	N.D.	N.D.	N.D.	N.D.	N.D.	N.D.
Pseudomonas putida KT2440:SB98_8.1	C12	1	24	N.D.	N.D.	0	0	0	0	0	N.D.	N.D.	0	1	0	0	1	N.D.	N.D.	N.D.	N.D.	N.D.	N.D.	N.D.	N.D.
Pseudomonas putida KT2440:SB98_8.1	C21	2	20.5	2	0	0	1	0	1	1592.5	3499	3991	2417	486	578	691	745	6449	N.D.	N.D.	N.D.	N.D.	N.D.	N.D.	N.D.
Pseudomonas putida KT2440:SB98_8.1	C24	3	8.33333	0	N.D.	N.D.	N.D.	N.D.	14857	16118.7	15784.7	17314.7	16793.3	N.D.	N.D.	17234.7	19248.7	20553.3	N.D.	N.D.	N.D.	N.D.	N.D.	N.D.	N.D.
Pseudomonas putida KT2440:SB98_8.1	C25	1	21	N.D.	N.D.	0	0	0	0	1	N.D.	N.D.	0	0	0	0	0	N.D.	N.D.	N.D.	N.D.	N.D.	N.D.	N.D.	N.D.
Pseudomonas putida KT2440:SB98_8.1	C26	1	22	N.D.	N.D.	0	0	0	0	1	N.D.	N.D.	1	1	0	0	0	N.D.	N.D.	N.D.	N.D.	N.D.	N.D.	N.D.	N.D.
Pseudomonas putida KT2440:SB98_8.1	C27	1	22	N.D.	N.D.	0	1	0	0	0	N.D.	N.D.	0	1	0	0	0	N.D.	N.D.	N.D.	N.D.	N.D.	N.D.	N.D.	N.D.
Pseudomonas putida KT2440:SB98_8.1	C29	1	18	N.D.	N.D.	0	0	0	0	0	N.D.	N.D.	0	0	0	0	0	N.D.	N.D.	N.D.	N.D.	N.D.	N.D.	N.D.	N.D.
Pseudomonas putida KT2440:SB98_8.1	H04	1	23	N.D.	N.D.	0	0	0	0	0	N.D.	N.D.	0	1	0	0	0	N.D.	N.D.	N.D.	N.D.	N.D.	N.D.	N.D.	N.D.
Pseudomonas putida KT2440:SB98_8.1	H05	1	21	N.D.	N.D.	0	0	0	0	0	N.D.	N.D.	0	0	0	1	0	N.D.	N.D.	N.D.	N.D.	N.D.	N.D.	N.D.	N.D.
Pseudomonas putida KT2440:SB98_8.1	H07	3	8	38.6667	N.D.	N.D.	N.D.	N.D.	24720	24781.7	23180	26056.7	25513.3	N.D.	N.D.	24632.3	28286.3	28432.7	N.D.	N.D.	N.D.	N.D.	N.D.	N.D.	N.D.
Pseudomonas putida KT2440:SB98_8.1	H11	3	9	41	N.D.	N.D.	N.D.	N.D.	24798.7	26103.3	23252.3	26551.7	24890.3	N.D.	N.D.	25271.3	28879.3	29510.7	N.D.	N.D.	N.D.	N.D.	N.D.	N.D.	N.D.
Pseudomonas putida KT2440:SB98_8.1	H13	3	8.33333	0	N.D.	N.D.	N.D.	N.D.	22730.7	23120.7	21680.7	24162.7	22865.7	N.D.	N.D.	23141.3	26582.7	26476.3	N.D.	N.D.	N.D.	N.D.	N.D.	N.D.	N.D.
Pseudomonas putida KT2440:SB98_8.1	H19	3	8.66667	90	N.D.	N.D.	N.D.	N.D.	15980	16422	16998.3	18129	17298.3	N.D.	N.D.	18375.3	20440.7	20732	N.D.	N.D.	N.D.	N.D.	N.D.	N.D.	N.D.
Pseudomonas putida KT2440:SB98_8.1	H27	2	19	81	331	511	1012	1949	2949	2508	1887	2336	3860	5684	6418	7375	7170	4282	N.D.	N.D.	N.D.	N.D.	N.D.	N.D.	N.D.
Pseudomonas putida KT2440:SB98_8.1		5	13.2	0.25	0	0	0	0	0	0.2	0	0	0	0	0	0.25	0	0	N.D.	N.D.	N.D.	N.D.	N.D.	N.D.	N.D.
Pseudomonas simiae WCS417r:pw17	B01	1	N.D.	N.D.	N.D.	0	0	1	0	0	N.D.	N.D.	0	1	2	0	1	N.D.	N.D.	0	2	N.D.	N.D.	N.D.	N.D.
Pseudomonas simiae WCS417r:pw17	B02	7	15.6667	0.166667	0.166667	3.5	0	0.25	0.5	0	0.333333	0.333333	0	1	0.5	0	0.25	0	N.D.	0	0	N.D.	N.D.	N.D.	N.D.
Pseudomonas simiae WCS417r:pw17	B03	7	15.6667	0.5	1.16667	1	0	3.25	5.25	8	12.6667	12.3333	7	8	18.5	21.6667	22	26	N.D.	20	19	18	20	N.D.	N.D.
Pseudomonas simiae WCS417r:pw17	B04	1	N.D.	N.D.	N.D.	0	0	2	N.D.	N.D.	N.D.	N.D.	4	1	1	2	N.D.	N.D.	N.D.	N.D.	N.D.	N.D.	N.D.	N.D.	N.D.
Pseudomonas simiae WCS417r:pw17	B05	2	19	1	1	1	2	3	N.D.	11	10	12	14	16	15	20	N.D.	25	N.D.	N.D.	N.D.	N.D.	N.D.	N.D.	N.D.
Pseudomonas simiae WCS417r:pw17	B06	1	N.D.	N.D.	N.D.	0	0	1	1	3	N.D.	N.D.	9	11	11	14	16	N.D.	N.D.	19	18	N.D.	N.D.	N.D.	N.D.
Pseudomonas simiae WCS417r:pw17	B07	2	N.D.	N.D.	N.D.	0	0	0	0	0	N.D.	N.D.	3.5	4	5	5	11	N.D.	N.D.	17	18	N.D.	N.D.	N.D.	N.D.
Pseudomonas simiae WCS417r:pw17	B08	1	N.D.	N.D.	N.D.	0	0	1	1	4	N.D.	N.D.	8	10	10	12	N.D.	N.D.	N.D.	N.D.	N.D.	N.D.	N.D.	N.D.	N.D.
Pseudomonas simiae WCS417r:pw17	B09	1	N.D.	N.D.	N.D.	0	0	0	0	0	N.D.	N.D.	4	6	6	8	N.D.	N.D.	N.D.	N.D.	N.D.	N.D.	N.D.	N.D.	N.D.
Pseudomonas simiae WCS417r:pw17	B10	1	N.D.	N.D.	N.D.	1	2	3	N.D.	N.D.	N.D.	N.D.	12	14	16	20	N.D.	N.D.	N.D.	N.D.	N.D.	N.D.	N.D.	N.D.	N.D.
Pseudomonas simiae WCS417r:pw17	B11	1	N.D.	N.D.	N.D.	0	0	0	0	1	N.D.	N.D.	6	9	8	11	N.D.	N.D.	N.D.	N.D.	N.D.	N.D.	N.D.	N.D.	N.D.
Pseudomonas simiae WCS417r:pw17	B12	1	N.D.	N.D.	N.D.	0	0	0	N.D.	N.D.	N.D.	N.D.	9	11	13	17	N.D.	N.D.	N.D.	N.D.	N.D.	N.D.	N.D.	N.D.	N.D.
Pseudomonas simiae WCS417r:pw17	B13	1	N.D.	N.D.	N.D.	0	0	0	0	0	N.D.	N.D.	0	0	0	0	N.D.	N.D.	N.D.	N.D.	N.D.	N.D.	N.D.	N.D.	N.D.
Pseudomonas simiae WCS417r:pw17	B14	1	N.D.	N.D.	N.D.	0	0	0	0	1	N.D.	N.D.	0	0	0	0	N.D.	N.D.	N.D.	N.D.	N.D.	N.D.	N.D.	N.D.	N.D.
Pseudomonas simiae WCS417r:pw17	B15	1	N.D.	N.D.	N.D.	0	0	0	0	0	N.D.	N.D.	0	0	0	0	N.D.	N.D.	N.D.	N.D.	N.D.	N.D.	N.D.	N.D.	N.D.
Pseudomonas simiae WCS417r:pw17	B16	1	N.D.	N.D.	N.D.	0	0	0	0	2	N.D.	N.D.	6	9	9	11	N.D.	N.D.	N.D.	N.D.	N.D.	N.D.	N.D.	N.D.	N.D.
Pseudomonas simiae WCS417r:pw17	B17	1	N.D.	N.D.	N.D.	0	0	0	N.D.	N.D.	N.D.	N.D.	6	6	7	11	N.D.	N.D.	N.D.	N.D.	N.D.	N.D.	N.D.	N.D.	N.D.
Pseudomonas simiae WCS417r:pw17	B18	1	N.D.	N.D.	N.D.	0	0	0	0	0	N.D.	N.D.	0	0	1	N.D.	N.D.	N.D.	N.D.	1	2	2	2	N.D.	N.D.
Pseudomonas simiae WCS417r:pw17	B19	1	N.D.	N.D.	N.D.	0	0	0	1	1	N.D.	N.D.	7	9	11	12	14	N.D.	N.D.	19	19	N.D.	N.D.	N.D.	N.D.
Pseudomonas simiae WCS417r:pw17	B20	1	N.D.	N.D.	N.D.	0	0	0	N.D.	N.D.	N.D.	N.D.	7	9	10	14	N.D.	N.D.	N.D.	N.D.	N.D.	N.D.	N.D.	N.D.	N.D.
Pseudomonas simiae WCS417r:pw17	B21	1	N.D.	N.D.	N.D.	0	0	0	N.D.	N.D.	N.D.	N.D.	10	10	12	15	N.D.	N.D.	N.D.	N.D.	N.D.	N.D.	N.D.	N.D.	N.D.
Pseudomonas simiae WCS417r:pw17	B22	2	17	1	1	0	0	0	N.D.	8	8	9	6	0	0	0	N.D.	22	N.D.	N.D.	N.D.	N.D.	N.D.	N.D.	N.D.
Pseudomonas simiae WCS417r:pw17	B23	1	N.D.	N.D.	N.D.	0	0	0	N.D.	N.D.	N.D.	N.D.	9	11	12	15	N.D.	N.D.	N.D.	N.D.	N.D.	N.D.	N.D.	N.D.	N.D.
Pseudomonas simiae WCS417r:pw17	B24	8	17.1429	0	0	1	0	1	2	4	5	6	28	55	26	33	16	19	N.D.	N.D.	N.D.	N.D.	N.D.	N.D.	N.D.
Pseudomonas simiae WCS417r:pw17	C01	1	N.D.	N.D.	N.D.	0	0	1	0	0	N.D.	N.D.	0	1	2	0	1	N.D.	N.D.	0	1	N.D.	N.D.	N.D.	N.D.
Pseudomonas simiae WCS417r:pw17	C02	1	N.D.	N.D.	N.D.	0	0	1	1	3	N.D.	N.D.	9	12	15	15	17	N.D.	N.D.	21	22	N.D.	N.D.	N.D.	N.D.
Pseudomonas simiae WCS417r:pw17	C03	1	N.D.	N.D.	N.D.	0	1	1	2	4	N.D.	N.D.	11	13	15	16	18	N.D.	N.D.	23	23	N.D.	N.D.	N.D.	N.D.
Pseudomonas simiae WCS417r:pw17	C04	10	12.2222	0	0.888889	4.1	18	26	27.3	34.5	38.4444	43.6667	47.1	78	92	74	98.7778	153.333	N.D.	136	154	151	169	N.D.	N.D.
Pseudomonas simiae WCS417r:pw17	C05	4	15.3333	0	0	12	0	0	100.25	115.75	187.333	223.333	217.75	516	1172	824.25	1134	355.333	N.D.	7734	9002	N.D.	N.D.	N.D.	N.D.
Pseudomonas simiae WCS417r:pw17	C06	1	N.D.	N.D.	N.D.	1	4	7	7	12	N.D.	N.D.	20	21	21	24	24	N.D.	N.D.	29	29	N.D.	N.D.	N.D.	N.D.
Pseudomonas simiae WCS417r:pw17	C07	1	N.D.	N.D.	N.D.	1	4	6	6	12	N.D.	N.D.	21	24	26	26	29	N.D.	N.D.	35	34	N.D.	N.D.	N.D.	N.D.
Pseudomonas simiae WCS417r:pw17	C08	10	12.7778	40.8889	3636.44	7332.5	18215	17661	12394	14167.5	13895	14618.4	14458.7	19557	18415	14643.7	16246.2	15523.2	N.D.	22232	21039	22304	23217	N.D.	N.D.
Pseudomonas simiae WCS417r:pw17	C09	4	15.3333	14.6667	196.667	281.75	123	259	592.5	691.5	827.333	923.333	762.75	754	804	1113.25	1349	1344.67	N.D.	N.D.	N.D.	N.D.	N.D.	N.D.	N.D.
Pseudomonas simiae WCS417r:pw17	C10	20	14.5263	12.8889	5639.4	11910.1	17778	18653	17996.1	18717.1	18853.6	19132.1	17286.1	20380.5	20998.8	18006	19576.9	19256.4	N.D.	N.D.	N.D.	N.D.	N.D.	27793.7	28841
Pseudomonas simiae WCS417r:pw17	C11	8	15.3333	0.5	0	7.125	34	62.5	52.75	73.125	57	72.8333	116.5	322.5	295	175.75	189.125	143.5	N.D.	494	494.5	N.D.	N.D.	N.D.	N.D.
Pseudomonas simiae WCS417r:pw17	C12	4	15.6667	0	9.33333	24	36	59	47	69.75	40.3333	46.6667	114.25	379	330	129.25	130.5	52.6667	N.D.	419	412	N.D.	N.D.	N.D.	N.D.
Pseudomonas simiae WCS417r:pw17	C13	4	16	0	17.6667	111.75	3	12	812	1144.5	1819.33	2108.67	1623	200	226	2761	2863.33	2985	N.D.	453	326	387	424	N.D.	N.D.
Pseudomonas simiae WCS417r:pw17	C14	4	15.3333	0	1	7.75	22	40	30.5	40.5	39.3333	50	60.75	105	103	71.75	78.25	68.3333	N.D.	127	126	N.D.	N.D.	N.D.	N.D.
Pseudomonas simiae WCS417r:pw17	C15	1	N.D.	N.D.	N.D.	0	0	1	1	3	N.D.	N.D.	10	13	16	16	18	N.D.	N.D.	23	23	N.D.	N.D.	N.D.	N.D.
Pseudomonas simiae WCS417r:pw17	C16	2	18	8	0	2	5	9	12	11	8	10	19	29	33	N.D.	N.D.	24	N.D.	37	38	35	39	N.D.	N.D.
Pseudomonas simiae WCS417r:pw17	C17	1	N.D.	N.D.	N.D.	0	1	0	0	0	N.D.	N.D.	0	0	0	0	N.D.	N.D.	N.D.	N.D.	N.D.	N.D.	N.D.	N.D.	N.D.
Pseudomonas simiae WCS417r:pw17	C18	1	N.D.	N.D.	N.D.	0	0	1	3	7	N.D.	N.D.	15	19	18	21	N.D.	N.D.	N.D.	N.D.	N.D.	N.D.	N.D.	N.D.	N.D.
Pseudomonas simiae WCS417r:pw17	C19	4	N.D.	N.D.	N.D.	N.D.	N.D.	N.D.	N.D.	N.D.	N.D.	N.D.	N.D.	N.D.	N.D.	N.D.	N.D.	N.D.	N.D.	N.D.	N.D.	N.D.	N.D.	N.D.	N.D.
Pseudomonas simiae WCS417r:pw17	C20	2	19	0	0	11	28	38	43	926.5	2184	2384	1238.5	63	72	N.D.	N.D.	2596	N.D.	94	95	94	100	N.D.	N.D.
Pseudomonas simiae WCS417r:pw17	C21	8	12.4286	0.142857	81.4286	297.286	1728	11268	9041.86	10798.9	12082.4	13375.6	12935.1	16345	16051	13625.7	14030.3	15322.7	N.D.	20268	19520	18583	20811	N.D.	N.D.
Pseudomonas simiae WCS417r:pw17	C22	1	N.D.	N.D.	N.D.	0	0	0	0	0	N.D.	N.D.	0	0	0	0	N.D.	N.D.	N.D.	N.D.	N.D.	N.D.	N.D.	N.D.	N.D.
Pseudomonas simiae WCS417r:pw17	C23	7	11.8333	1156.67	7061.33	11732.9	12461	12955	13934.1	15356.9	15369	16057	14777.4	16352	16869	15863	16680.2	17196.8	N.D.	20537	21705	19200	24410	N.D.	N.D.
Pseudomonas simiae WCS417r:pw17	C24	7	11.5	0	5.66667	31.7143	2778	9845	5751	8722.29	9197	9836.5	10354.7	15339	15526	9684.5	12388.5	12759	N.D.	N.D.	N.D.	N.D.	N.D.	N.D.	N.D.
Pseudomonas simiae WCS417r:pw17	C25	4	8	0	38	31	11	0	34	35	47	44	39	29	53	N.D.	53	63	N.D.	94	101	106	121	N.D.	N.D.
Pseudomonas simiae WCS417r:pw17	C26	4	15	0	43	118	218	305	244	274	269	285	330	513	482	552	332	330	N.D.	N.D.	N.D.	N.D.	N.D.	N.D.	N.D.
Pseudomonas simiae WCS417r:pw17	C27	1	N.D.	N.D.	N.D.	0	0	0	0	1	N.D.	N.D.	5	7	6	0	N.D.	N.D.	N.D.	N.D.	N.D.	N.D.	N.D.	N.D.	N.D.
Pseudomonas simiae WCS417r:pw17	C28	1	N.D.	N.D.	N.D.	0	0	0	N.D.	N.D.	N.D.	N.D.	9	12	14	18	N.D.	N.D.	N.D.	N.D.	N.D.	N.D.	N.D.	N.D.	N.D.
Pseudomonas simiae WCS417r:pw17	C29	4	15	0	2	0	2	5	3	4	4	5	25	134	154	121	8	10	N.D.	N.D.	N.D.	N.D.	N.D.	N.D.	N.D.
Pseudomonas simiae WCS417r:pw17	H01	1	N.D.	N.D.	N.D.	0	0	0	1	2	N.D.	N.D.	8	10	14	13	15	N.D.	N.D.	18	21	N.D.	N.D.	N.D.	N.D.
Pseudomonas simiae WCS417r:pw17	H02	1	N.D.	N.D.	N.D.	0	1	2	3	6	N.D.	N.D.	12	11	14	N.D.	N.D.	N.D.	N.D.	0	1	1	2	N.D.	N.D.
Pseudomonas simiae WCS417r:pw17	H03	1	N.D.	N.D.	N.D.	0	1	4	3	7	N.D.	N.D.	13	15	17	18	19	N.D.	N.D.	24	24	N.D.	N.D.	N.D.	N.D.
Pseudomonas simiae WCS417r:pw17	H04	1	N.D.	N.D.	N.D.	0	0	2	N.D.	N.D.	N.D.	N.D.	7	11	10	14	N.D.	N.D.	N.D.	N.D.	N.D.	N.D.	N.D.	N.D.	N.D.
Pseudomonas simiae WCS417r:pw17	H05	1	N.D.	N.D.	N.D.	0	0	0	0	0	N.D.	N.D.	0	0	0	0	N.D.	N.D.	N.D.	N.D.	N.D.	N.D.	N.D.	N.D.	N.D.
Pseudomonas simiae WCS417r:pw17	H06	1	N.D.	N.D.	N.D.	0	0	1	4	12	N.D.	N.D.	36	0	0	0	N.D.	N.D.	N.D.	N.D.	N.D.	N.D.	N.D.	N.D.	N.D.
Pseudomonas simiae WCS417r:pw17	H07	29	14.6667	2516.52	16159.1	22380.2	23653	24424.6	24945.8	25070.7	25622.3	26430.9	25317.6	25293.2	26443.8	26168.1	26435.7	27325.5	26989.5	26445	26901	27353	27032	29666.7	33720.7
Pseudomonas simiae WCS417r:pw17	H08	1	N.D.	N.D.	N.D.	0	0	0	0	0	N.D.	N.D.	0	0	0	0	N.D.	N.D.	N.D.	N.D.	N.D.	N.D.	N.D.	N.D.	N.D.
Pseudomonas simiae WCS417r:pw17	H09	1	N.D.	N.D.	N.D.	0	0	0	0	2	N.D.	N.D.	6	10	10	12	N.D.	N.D.	N.D.	N.D.	N.D.	N.D.	N.D.	N.D.	N.D.
Pseudomonas simiae WCS417r:pw17	H10	4	16	0	2	0	0	2	11	15	20	28	28	375	1032	2643	43	44	N.D.	N.D.	N.D.	N.D.	N.D.	N.D.	N.D.
Pseudomonas simiae WCS417r:pw17	H11	4	15.6667	196	19458	19146	22864	21543	22179.8	22449.8	21476.7	22874.7	21921	21708	26080	N.D.	22446	23279.3	N.D.	25201	27868	25427	26334	N.D.	N.D.
Pseudomonas simiae WCS417r:pw17	H12	1	N.D.	N.D.	N.D.	0	0	1	2	3	N.D.	N.D.	8	8	10	N.D.	N.D.	N.D.	N.D.	17	21	17	22	N.D.	N.D.
Pseudomonas simiae WCS417r:pw17	H13	6	12.1667	0	10	59.5	N.D.	N.D.	3932.67	11235.5	12735.3	14855.2	15779.3	N.D.	N.D.	N.D.	19415.3	20450.2	N.D.	N.D.	N.D.	N.D.	N.D.	N.D.	N.D.
Pseudomonas simiae WCS417r:pw17	H14	4	16	0	18.3333	35.25	53	69	74.5	94	101.667	125.333	137	142	164	N.D.	199.333	212.333	N.D.	227	232	217	260	N.D.	N.D.
Pseudomonas simiae WCS417r:pw17	H15	4	16	113	1771	13476	15843	20811	19180	20011	18030	19540	19993	24862	23986	24148	21137	21970	N.D.	N.D.	N.D.	N.D.	N.D.	N.D.	N.D.
Pseudomonas simiae WCS417r:pw17	H16	1	N.D.	N.D.	N.D.	0	0	1	2	4	N.D.	N.D.	10	10	13	N.D.	N.D.	N.D.	N.D.	21	23	21	26	N.D.	N.D.
Pseudomonas simiae WCS417r:pw17	H17	4	15.3333	108	1556.33	5491.25	19178	20622	12310.2	13767.5	11579.3	13278	15503.5	21579	23239	N.D.	18947.3	19532.3	N.D.	25936	26409	24233	27240	N.D.	N.D.
Pseudomonas simiae WCS417r:pw17	H18	4	15	0	16	25	0	1	222	280	312	366	324	125	459	840	497	523	N.D.	N.D.	N.D.	N.D.	N.D.	N.D.	N.D.
Pseudomonas simiae WCS417r:pw17	H19	4	15.3333	365.333	7884.67	9948	19450	18680	17450.8	17994.2	16510.3	18638	19331	18911	18641	N.D.	19183.7	19713.3	N.D.	21285	20763	20528	19835	N.D.	N.D.
Pseudomonas simiae WCS417r:pw17	H20	1	N.D.	N.D.	N.D.	0	0	2	N.D.	N.D.	N.D.	N.D.	6	8	9	13	N.D.	N.D.	N.D.	N.D.	N.D.	N.D.	N.D.	N.D.	N.D.
Pseudomonas simiae WCS417r:pw17	H21	1	N.D.	N.D.	N.D.	0	1	1	3	4	N.D.	N.D.	11	11	12	N.D.	N.D.	N.D.	N.D.	21	23	24	27	N.D.	N.D.
Pseudomonas simiae WCS417r:pw17	H22	1	N.D.	N.D.	N.D.	3	9	16	N.D.	N.D.	N.D.	N.D.	38	45	44	49	N.D.	N.D.	N.D.	N.D.	N.D.	N.D.	N.D.	N.D.	N.D.
Pseudomonas simiae WCS417r:pw17	H23	4	14	0	5	14	11	25	58	67	69	95	112	141	152	184	139	144	N.D.	N.D.	N.D.	N.D.	N.D.	N.D.	N.D.
Pseudomonas simiae WCS417r:pw17	H24	4	16.6667	121	13244.7	12859.8	13512	14853	14838	15474.3	13863	15323	15560.2	17872	17807	19009	15731.7	15688	N.D.	N.D.	N.D.	N.D.	N.D.	N.D.	N.D.
Pseudomonas simiae WCS417r:pw17	H25	1	N.D.	N.D.	N.D.	0	0	1	1	2	N.D.	N.D.	9	11	13	13	15	N.D.	N.D.	19	20	N.D.	N.D.	N.D.	N.D.
Pseudomonas simiae WCS417r:pw17	H26	1	N.D.	N.D.	N.D.	0	0	0	0	0	N.D.	N.D.	0	1	2	0	1	N.D.	N.D.	4	5	N.D.	N.D.	N.D.	N.D.
Pseudomonas simiae WCS417r:pw17	H27	14	16.0769	60.0769	189.3	58.9	263	341	202.3	504	464.571	487	517.75	1439	742.25	392	269.833	600.143	N.D.	2860	3348	3206	3455	N.D.	N.D.
Pseudomonas simiae WCS417r:pw17	H28	1	N.D.	N.D.	N.D.	0	0	0	0	0	N.D.	N.D.	0	1	1	0	0	N.D.	N.D.	0	0	N.D.	N.D.	N.D.	N.D.
Pseudomonas simiae WCS417r:pw17	H29	1	N.D.	N.D.	N.D.	5	9	12	N.D.	N.D.	N.D.	N.D.	23	28	26	30	N.D.	N.D.	N.D.	N.D.	N.D.	N.D.	N.D.	N.D.	N.D.
Pseudomonas simiae WCS417r		4	N.D.	N.D.	N.D.	0	0	0.75	1.66667	3.66667	N.D.	N.D.	16.25	29	41.25	74.3333	15	N.D.	N.D.	21	22	18	21	N.D.	N.D.
Pseudomonas simiae WCS417r:pw17		30	14.5	0.04	0.409091	0.115385	0	1.125	2.2	3.21739	4.84211	6.15789	7.66667	10.4	12.375	14.3077	15.1176	17.3125	N.D.	20.5	22	21	25	14.6667	19.3333
Ralstonia sp. UNC404CL2:SB352_2	B01	1	20	0	47	56	N.D.	N.D.	73	75	80	83	82	N.D.	N.D.	106	99	110	N.D.	N.D.	N.D.	N.D.	N.D.	N.D.	N.D.
Ralstonia sp. UNC404CL2:SB352_2	B02	1	20	0	39	49	N.D.	N.D.	59	55	63	70	70	N.D.	N.D.	95	87	101	N.D.	N.D.	N.D.	N.D.	N.D.	N.D.	N.D.
Ralstonia sp. UNC404CL2:SB352_2	B03	1	20	0	32	40	N.D.	N.D.	53	57	64	73	72	N.D.	N.D.	97	91	95	N.D.	N.D.	N.D.	N.D.	N.D.	N.D.	N.D.
Ralstonia sp. UNC404CL2:SB352_2	B04	1	19	16	1	11	N.D.	N.D.	42	45	44	48	51	N.D.	N.D.	48	49	50	N.D.	N.D.	N.D.	N.D.	N.D.	N.D.	N.D.
Ralstonia sp. UNC404CL2:SB352_2	B05	3	19	102	3855	4243	N.D.	N.D.	439	4450	5643	5711	5697	8575	N.D.	486	497	4588	9531	N.D.	N.D.	N.D.	N.D.	N.D.	N.D.
Ralstonia sp. UNC404CL2:SB352_2	B06	1	19	0	44	54	N.D.	N.D.	66	64	43	67	78	N.D.	N.D.	89	93	30	N.D.	N.D.	N.D.	N.D.	N.D.	N.D.	N.D.
Ralstonia sp. UNC404CL2:SB352_2	B07	2	19.5	0	26.5	30.5	N.D.	N.D.	37.5	39.5	39.5	41	43.5	N.D.	N.D.	44	45.5	46	N.D.	N.D.	N.D.	N.D.	N.D.	N.D.	N.D.
Ralstonia sp. UNC404CL2:SB352_2	B08	1	19	0	29	41	N.D.	N.D.	49	54	55	54	57	N.D.	N.D.	52	55	58	N.D.	N.D.	N.D.	N.D.	N.D.	N.D.	N.D.
Ralstonia sp. UNC404CL2:SB352_2	B09	1	18	0	31	40	N.D.	N.D.	53	52	53	57	71	N.D.	N.D.	76	73	77	N.D.	N.D.	N.D.	N.D.	N.D.	N.D.	N.D.
Ralstonia sp. UNC404CL2:SB352_2	B10	1	19	0	2	13	N.D.	N.D.	20	22	25	29	31	N.D.	N.D.	30	33	34	N.D.	N.D.	N.D.	N.D.	N.D.	N.D.	N.D.
Ralstonia sp. UNC404CL2:SB352_2	B11	1	20	0	0	46	N.D.	N.D.	69	66	44	74	84	N.D.	N.D.	94	99	97	N.D.	N.D.	N.D.	N.D.	N.D.	N.D.	N.D.
Ralstonia sp. UNC404CL2:SB352_2	B12	1	17	N.D.	18	23	N.D.	N.D.	N.D.	29	34	32	39	32	N.D.	N.D.	N.D.	40	N.D.	N.D.	N.D.	N.D.	N.D.	N.D.	N.D.
Ralstonia sp. UNC404CL2:SB352_2	B13	1	16	N.D.	23	37	N.D.	N.D.	N.D.	41	51	47	52	48	N.D.	N.D.	N.D.	53	N.D.	N.D.	N.D.	N.D.	N.D.	N.D.	N.D.
Ralstonia sp. UNC404CL2:SB352_2	B14	1	16	N.D.	23	35	N.D.	N.D.	N.D.	41	47	42	49	47	N.D.	N.D.	N.D.	54	N.D.	N.D.	N.D.	N.D.	N.D.	N.D.	N.D.
Ralstonia sp. UNC404CL2:SB352_2	B15	1	17	N.D.	5	26	N.D.	N.D.	N.D.	54	60	64	64	67	N.D.	N.D.	N.D.	92	N.D.	N.D.	N.D.	N.D.	N.D.	N.D.	N.D.
Ralstonia sp. UNC404CL2:SB352_2	B16	1	17	N.D.	15	24	N.D.	N.D.	N.D.	26	37	33	38	37	N.D.	N.D.	N.D.	44	N.D.	N.D.	N.D.	N.D.	N.D.	N.D.	N.D.
Ralstonia sp. UNC404CL2:SB352_2	B17	1	16	0	45	58	N.D.	N.D.	N.D.	N.D.	89	82	89	93	N.D.	N.D.	N.D.	N.D.	114	N.D.	N.D.	N.D.	N.D.	N.D.	N.D.
Ralstonia sp. UNC404CL2:SB352_2	B18	1	17	0	22	32	N.D.	N.D.	N.D.	N.D.	40	43	42	44	N.D.	N.D.	N.D.	N.D.	43	N.D.	N.D.	N.D.	N.D.	N.D.	N.D.
Ralstonia sp. UNC404CL2:SB352_2	B19	1	16	0	55	66	N.D.	N.D.	N.D.	N.D.	99	97	95	100	N.D.	N.D.	N.D.	N.D.	117	N.D.	N.D.	N.D.	N.D.	N.D.	N.D.
Ralstonia sp. UNC404CL2:SB352_2	B20	1	16	0	6	14	N.D.	N.D.	N.D.	N.D.	24	25	25	27	N.D.	N.D.	N.D.	N.D.	31	N.D.	N.D.	N.D.	N.D.	N.D.	N.D.
Ralstonia sp. UNC404CL2:SB352_2	B21	1	16	1	37	63	N.D.	N.D.	N.D.	N.D.	76	80	82	81	N.D.	N.D.	N.D.	N.D.	104	N.D.	N.D.	N.D.	N.D.	N.D.	N.D.
Ralstonia sp. UNC404CL2:SB352_2	B22	2	17	80	36	57	N.D.	N.D.	N.D.	71	76	73	75	84	N.D.	N.D.	N.D.	86	98	N.D.	N.D.	N.D.	N.D.	N.D.	N.D.
Ralstonia sp. UNC404CL2:SB352_2	B23	1	17	0	11	22	N.D.	N.D.	N.D.	N.D.	36	34	34	36	N.D.	N.D.	N.D.	N.D.	40	N.D.	N.D.	N.D.	N.D.	N.D.	N.D.
Ralstonia sp. UNC404CL2:SB352_2	B24	2	17	0	37	52	N.D.	N.D.	N.D.	60	67	60	64	69	N.D.	N.D.	N.D.	85	96	N.D.	N.D.	N.D.	N.D.	N.D.	N.D.
Ralstonia sp. UNC404CL2:SB352_2	C01	1	20	0	51	59	N.D.	N.D.	78	83	85	86	96	N.D.	N.D.	118	109	118	N.D.	N.D.	N.D.	N.D.	N.D.	N.D.	N.D.
Ralstonia sp. UNC404CL2:SB352_2	C02	1	20	0	42	54	N.D.	N.D.	65	67	71	77	75	N.D.	N.D.	96	87	103	N.D.	N.D.	N.D.	N.D.	N.D.	N.D.	N.D.
Ralstonia sp. UNC404CL2:SB352_2	C03	1	20	0	37	44	N.D.	N.D.	55	60	58	66	62	N.D.	N.D.	80	74	81	N.D.	N.D.	N.D.	N.D.	N.D.	N.D.	N.D.
Ralstonia sp. UNC404CL2:SB352_2	C04	1	18	0	28	40	N.D.	N.D.	50	56	56	69	60	N.D.	N.D.	83	81	80	N.D.	N.D.	N.D.	N.D.	N.D.	N.D.	N.D.
Ralstonia sp. UNC404CL2:SB352_2	C05	1	19	0	64	119	N.D.	N.D.	320	325	308	326	316	N.D.	N.D.	355	360	355	N.D.	N.D.	N.D.	N.D.	N.D.	N.D.	N.D.
Ralstonia sp. UNC404CL2:SB352_2	C06	1	20	0	42	48	N.D.	N.D.	57	61	63	67	70	N.D.	N.D.	89	81	93	N.D.	N.D.	N.D.	N.D.	N.D.	N.D.	N.D.
Ralstonia sp. UNC404CL2:SB352_2	C07	1	21	0	30	42	N.D.	N.D.	53	59	57	68	68	N.D.	N.D.	88	77	88	N.D.	N.D.	N.D.	N.D.	N.D.	N.D.	N.D.
Ralstonia sp. UNC404CL2:SB352_2	C08	1	17	974	22722	19386	N.D.	N.D.	N.D.	N.D.	21842	20647	21666	22234	N.D.	N.D.	N.D.	N.D.	23899	N.D.	N.D.	N.D.	N.D.	N.D.	N.D.
Ralstonia sp. UNC404CL2:SB352_2	C09	1	17	18	0	51	N.D.	N.D.	N.D.	N.D.	594	590	625	624	N.D.	N.D.	N.D.	N.D.	642	N.D.	N.D.	N.D.	N.D.	N.D.	N.D.
Ralstonia sp. UNC404CL2:SB352_2	C10	3	8	0	N.D.	N.D.	N.D.	N.D.	8669	8987	9217	8572	8899	N.D.	N.D.	9368	9630	10351	N.D.	N.D.	N.D.	N.D.	N.D.	N.D.	N.D.
Ralstonia sp. UNC404CL2:SB352_2	C11	2	12.5	9	0	51	#DIV/0!	#DIV/0!	8669	8987	4905.5	4581	4762	624	#DIV/0!	9368	9630	10351	642	N.D.	N.D.	N.D.	N.D.	N.D.	N.D.
Ralstonia sp. UNC404CL2:SB352_2	C12	1	19	0	56	66	N.D.	N.D.	75	87	85	90	83	N.D.	N.D.	115	111	123	N.D.	N.D.	N.D.	N.D.	N.D.	N.D.	N.D.
Ralstonia sp. UNC404CL2:SB352_2	C13	1	16	18	7	14	N.D.	N.D.	N.D.	N.D.	1202	1314	1272	1359	N.D.	N.D.	N.D.	N.D.	1331	N.D.	N.D.	N.D.	N.D.	N.D.	N.D.
Ralstonia sp. UNC404CL2:SB352_2	C14	1	19	0	12	50	N.D.	N.D.	107	97	108	106	114	N.D.	N.D.	129	140	143	N.D.	N.D.	N.D.	N.D.	N.D.	N.D.	N.D.
Ralstonia sp. UNC404CL2:SB352_2	C15	1	19	0	33	41	N.D.	N.D.	46	50	50	51	56	N.D.	N.D.	49	56	53	N.D.	N.D.	N.D.	N.D.	N.D.	N.D.	N.D.
Ralstonia sp. UNC404CL2:SB352_2	C16	2	19	15	100	182	N.D.	N.D.	229	147	143	158	162	N.D.	N.D.	255	262	178	N.D.	N.D.	N.D.	N.D.	N.D.	N.D.	N.D.
Ralstonia sp. UNC404CL2:SB352_2	C17	1	19	0	48	58	N.D.	N.D.	78	77	78	82	87	N.D.	N.D.	107	109	79	N.D.	N.D.	N.D.	N.D.	N.D.	N.D.	N.D.
Ralstonia sp. UNC404CL2:SB352_2	C18	1	19	0	13	32	N.D.	N.D.	45	47	48	52	54	N.D.	N.D.	48	52	49	N.D.	N.D.	N.D.	N.D.	N.D.	N.D.	N.D.
Ralstonia sp. UNC404CL2:SB352_2	C19	1	16	15	1387	5469	N.D.	N.D.	N.D.	N.D.	7909	7953	8204	7970	N.D.	N.D.	N.D.	N.D.	8243	N.D.	N.D.	N.D.	N.D.	N.D.	N.D.
Ralstonia sp. UNC404CL2:SB352_2	C20	3	19	4	149	4638	N.D.	N.D.	626	1712	4483	4516	4451	10257	N.D.	639	663	1700	11345	N.D.	N.D.	N.D.	N.D.	N.D.	N.D.
Ralstonia sp. UNC404CL2:SB352_2	C21	2	19	9	1825	5508	N.D.	N.D.	10968	11295	11151	10868	10275	N.D.	N.D.	11710	11060	11673	N.D.	N.D.	N.D.	N.D.	N.D.	N.D.	N.D.
Ralstonia sp. UNC404CL2:SB352_2	C22	1	19	0	31	43	N.D.	N.D.	52	51	57	58	73	N.D.	N.D.	80	86	93	N.D.	N.D.	N.D.	N.D.	N.D.	N.D.	N.D.
Ralstonia sp. UNC404CL2:SB352_2	C23	1	19	0	1049	3733	N.D.	N.D.	13946	14727	14762	14738	14686	N.D.	N.D.	16122	15653	16472	N.D.	N.D.	N.D.	N.D.	N.D.	N.D.	N.D.
Ralstonia sp. UNC404CL2:SB352_2	C24	3	9	0	N.D.	N.D.	N.D.	N.D.	4568	5244	5458	5506	5778	N.D.	N.D.	4525	5775	6302	N.D.	N.D.	N.D.	N.D.	N.D.	N.D.	N.D.
Ralstonia sp. UNC404CL2:SB352_2	C25	1	20	0	98	106	N.D.	N.D.	130	122	114	135	149	N.D.	N.D.	167	165	170	N.D.	N.D.	N.D.	N.D.	N.D.	N.D.	N.D.
Ralstonia sp. UNC404CL2:SB352_2	C26	1	20	0	349	436	N.D.	N.D.	484	462	475	465	483	N.D.	N.D.	521	522	534	N.D.	N.D.	N.D.	N.D.	N.D.	N.D.	N.D.
Ralstonia sp. UNC404CL2:SB352_2	C27	1	20	0	42	49	N.D.	N.D.	63	59	62	66	75	N.D.	N.D.	89	97	97	N.D.	N.D.	N.D.	N.D.	N.D.	N.D.	N.D.
Ralstonia sp. UNC404CL2:SB352_2	C28	1	17	0	10	22	N.D.	N.D.	N.D.	N.D.	37	38	38	40	N.D.	N.D.	N.D.	N.D.	43	N.D.	N.D.	N.D.	N.D.	N.D.	N.D.
Ralstonia sp. UNC404CL2:SB352_2	C29	1	16	0	10	21	N.D.	N.D.	N.D.	N.D.	31	31	31	34	N.D.	N.D.	N.D.	N.D.	35	N.D.	N.D.	N.D.	N.D.	N.D.	N.D.
Ralstonia sp. UNC404CL2:SB352_2	H01	1	19	0	22	40	N.D.	N.D.	50	52	53	57	54	N.D.	N.D.	79	72	79	N.D.	N.D.	N.D.	N.D.	N.D.	N.D.	N.D.
Ralstonia sp. UNC404CL2:SB352_2	H02	1	20	0	20	32	N.D.	N.D.	37	41	45	51	49	N.D.	N.D.	47	49	52	N.D.	N.D.	N.D.	N.D.	N.D.	N.D.	N.D.
Ralstonia sp. UNC404CL2:SB352_2	H03	1	20	0	71	93	N.D.	N.D.	140	143	126	148	148	N.D.	N.D.	182	168	182	N.D.	N.D.	N.D.	N.D.	N.D.	N.D.	N.D.
Ralstonia sp. UNC404CL2:SB352_2	H04	1	18	16	0	45	N.D.	N.D.	56	65	41	61	73	N.D.	N.D.	86	90	90	N.D.	N.D.	N.D.	N.D.	N.D.	N.D.	N.D.
Ralstonia sp. UNC404CL2:SB352_2	H05	1	19	0	51	69	N.D.	N.D.	132	133	127	144	152	N.D.	N.D.	168	160	172	N.D.	N.D.	N.D.	N.D.	N.D.	N.D.	N.D.
Ralstonia sp. UNC404CL2:SB352_2	H06	1	16	N.D.	17	31	N.D.	N.D.	N.D.	43	46	45	51	48	N.D.	N.D.	N.D.	53	N.D.	N.D.	N.D.	N.D.	N.D.	N.D.	N.D.
Ralstonia sp. UNC404CL2:SB352_2	H07	3	9	0	N.D.	N.D.	N.D.	N.D.	25473	26339	25985	26065	27473	N.D.	N.D.	26502	29686	30550	N.D.	N.D.	N.D.	N.D.	N.D.	N.D.	N.D.
Ralstonia sp. UNC404CL2:SB352_2	H08	1	16	N.D.	129	156	N.D.	N.D.	N.D.	171	162	182	178	190	N.D.	N.D.	N.D.	224	N.D.	N.D.	N.D.	N.D.	N.D.	N.D.	N.D.
Ralstonia sp. UNC404CL2:SB352_2	H09	1	18	N.D.	10	19	N.D.	N.D.	N.D.	26	31	30	36	29	N.D.	N.D.	N.D.	40	N.D.	N.D.	N.D.	N.D.	N.D.	N.D.	N.D.
Ralstonia sp. UNC404CL2:SB352_2	H10	1	16	N.D.	45	88	N.D.	N.D.	N.D.	115	122	128	132	141	N.D.	N.D.	N.D.	170	N.D.	N.D.	N.D.	N.D.	N.D.	N.D.	N.D.
Ralstonia sp. UNC404CL2:SB352_2	H11	3	9	0	N.D.	N.D.	N.D.	N.D.	20571	20618	20336	22657	21134	N.D.	N.D.	21650	23131	25309	N.D.	N.D.	N.D.	N.D.	N.D.	N.D.	N.D.
Ralstonia sp. UNC404CL2:SB352_2	H12	1	16	N.D.	59	80	N.D.	N.D.	N.D.	87	93	93	102	108	N.D.	N.D.	N.D.	130	N.D.	N.D.	N.D.	N.D.	N.D.	N.D.	N.D.
Ralstonia sp. UNC404CL2:SB352_2	H13	3	8	0	N.D.	N.D.	N.D.	N.D.	14659	18574	19575	21153	21568	N.D.	N.D.	22651	24870	25586	N.D.	N.D.	N.D.	N.D.	N.D.	N.D.	N.D.
Ralstonia sp. UNC404CL2:SB352_2	H14	1	15	N.D.	127	149	N.D.	N.D.	N.D.	152	159	155	166	167	N.D.	N.D.	N.D.	196	N.D.	N.D.	N.D.	N.D.	N.D.	N.D.	N.D.
Ralstonia sp. UNC404CL2:SB352_2	H15	1	16	N.D.	23085	27249	N.D.	N.D.	N.D.	28307	28208	26019	28160	26161	N.D.	N.D.	N.D.	31546	N.D.	N.D.	N.D.	N.D.	N.D.	N.D.	N.D.
Ralstonia sp. UNC404CL2:SB352_2	H16	1	16	N.D.	0	37	N.D.	N.D.	N.D.	71	64	69	99	80	N.D.	N.D.	N.D.	101	N.D.	N.D.	N.D.	N.D.	N.D.	N.D.	N.D.
Ralstonia sp. UNC404CL2:SB352_2	H17	1	16	N.D.	2696	5718	N.D.	N.D.	N.D.	6100	6404	6290	6321	6517	N.D.	N.D.	N.D.	6655	N.D.	N.D.	N.D.	N.D.	N.D.	N.D.	N.D.
Ralstonia sp. UNC404CL2:SB352_2	H18	1	17	N.D.	142	399	N.D.	N.D.	N.D.	594	559	630	549	628	N.D.	N.D.	N.D.	624	N.D.	N.D.	N.D.	N.D.	N.D.	N.D.	N.D.
Ralstonia sp. UNC404CL2:SB352_2	H19	3	8	56	N.D.	N.D.	N.D.	N.D.	19713	21319	21225	20658	20860	N.D.	N.D.	21387	22267	23850	N.D.	N.D.	N.D.	N.D.	N.D.	N.D.	N.D.
Ralstonia sp. UNC404CL2:SB352_2	H20	1	16	N.D.	39	51	N.D.	N.D.	N.D.	71	69	70	75	73	N.D.	N.D.	N.D.	103	N.D.	N.D.	N.D.	N.D.	N.D.	N.D.	N.D.
Ralstonia sp. UNC404CL2:SB352_2	H21	1	16	N.D.	56	59	N.D.	N.D.	N.D.	70	69	62	77	76	N.D.	N.D.	N.D.	96	N.D.	N.D.	N.D.	N.D.	N.D.	N.D.	N.D.
Ralstonia sp. UNC404CL2:SB352_2	H22	1	17	N.D.	20	25	N.D.	N.D.	N.D.	31	35	32	39	35	N.D.	N.D.	N.D.	43	N.D.	N.D.	N.D.	N.D.	N.D.	N.D.	N.D.
Ralstonia sp. UNC404CL2:SB352_2	H23	1	17	N.D.	29	46	N.D.	N.D.	N.D.	52	57	52	58	55	N.D.	N.D.	N.D.	84	N.D.	N.D.	N.D.	N.D.	N.D.	N.D.	N.D.
Ralstonia sp. UNC404CL2:SB352_2	H24	1	17	N.D.	2995	5200	N.D.	N.D.	N.D.	7720	7511	8082	8101	8226	N.D.	N.D.	N.D.	9046	N.D.	N.D.	N.D.	N.D.	N.D.	N.D.	N.D.
Ralstonia sp. UNC404CL2:SB352_2	H25	1	17	0	3	18	N.D.	N.D.	N.D.	N.D.	30	27	29	27	N.D.	N.D.	N.D.	N.D.	30	N.D.	N.D.	N.D.	N.D.	N.D.	N.D.
Ralstonia sp. UNC404CL2:SB352_2	H26	1	18	0	38	51	N.D.	N.D.	N.D.	N.D.	75	71	79	82	N.D.	N.D.	N.D.	N.D.	105	N.D.	N.D.	N.D.	N.D.	N.D.	N.D.
Ralstonia sp. UNC404CL2:SB352_2	H27	2	18	0	70	72	N.D.	N.D.	N.D.	82	87	89	91	104	N.D.	N.D.	N.D.	104	124	N.D.	N.D.	N.D.	N.D.	N.D.	N.D.
Ralstonia sp. UNC404CL2:SB352_2	H28	1	17	0	1	14	N.D.	N.D.	N.D.	N.D.	35	39	37	41	N.D.	N.D.	N.D.	N.D.	49	N.D.	N.D.	N.D.	N.D.	N.D.	N.D.
Ralstonia sp. UNC404CL2:SB352_2	H29	1	16	0	34	39	N.D.	N.D.	N.D.	N.D.	50	46	47	50	N.D.	N.D.	N.D.	N.D.	52	N.D.	N.D.	N.D.	N.D.	N.D.	N.D.
Ralstonia sp. UNC404CL2:SB352_2		5	18.6	1	47.6	60.75	N.D.	N.D.	76	75	73.6	81.2	84	88	N.D.	107	108	110.5	114	N.D.	N.D.	N.D.	N.D.	N.D.	N.D.

## Sheet: Pseudomonas simiae WCS417r
Strain	Day 0	Day 1	Day 2	Day 3	Day 4	Day 5	Day 6	Day 7	Day 8	Day 9	Day 10	Day 11	Day 12	Day 13	Day 14	Day 15	Day 16	Day 17	Day 18	Day 19	Day 20	Day 21	Day 22
B01	N.D.	N.D.	N.D.	0	0	1	0	0	N.D.	N.D.	0	1	2	0	1	N.D.	N.D.	0	2	N.D.	N.D.	N.D.	N.D.
B02	N.D.	N.D.	N.D.	0	0	0	0	0	N.D.	N.D.	0	1	2	0	1	N.D.	N.D.	0	0	N.D.	N.D.	N.D.	N.D.
B02	14	1	0	13	N.D.	N.D.	N.D.	N.D.	N.D.	N.D.	N.D.	N.D.	N.D.	N.D.	N.D.	N.D.	N.D.	N.D.	N.D.	N.D.	N.D.	N.D.	N.D.
B02	15	0	0	1	N.D.	N.D.	N.D.	N.D.	N.D.	N.D.	N.D.	N.D.	N.D.	N.D.	N.D.	N.D.	N.D.	N.D.	N.D.	N.D.	N.D.	N.D.	N.D.
B02	16	0	1	0	N.D.	N.D.	N.D.	N.D.	N.D.	N.D.	N.D.	N.D.	N.D.	N.D.	N.D.	N.D.	N.D.	N.D.	N.D.	N.D.	N.D.	N.D.	N.D.
B02	16	0	0	N.D.	N.D.	1	0	0	0	0	N.D.	N.D.	0	0	0	0	N.D.	N.D.	N.D.	N.D.	N.D.	N.D.	N.D.
B02	17	0	0	N.D.	N.D.	0	1	0	1	1	N.D.	N.D.	0	0	0	0	N.D.	N.D.	N.D.	N.D.	N.D.	N.D.	N.D.
B02	16	0	0	N.D.	N.D.	0	1	0	0	0	N.D.	N.D.	0	0	0	0	N.D.	N.D.	N.D.	N.D.	N.D.	N.D.	N.D.
B03	N.D.	N.D.	N.D.	0	0	0	1	2	N.D.	N.D.	7	8	10	N.D.	N.D.	N.D.	N.D.	20	19	18	20	N.D.	N.D.
B03	15	1	1	1	N.D.	N.D.	N.D.	N.D.	N.D.	N.D.	N.D.	N.D.	N.D.	N.D.	N.D.	N.D.	N.D.	N.D.	N.D.	N.D.	N.D.	N.D.	N.D.
B03	15	1	1	2	N.D.	N.D.	N.D.	N.D.	N.D.	N.D.	N.D.	N.D.	N.D.	N.D.	N.D.	N.D.	N.D.	N.D.	N.D.	N.D.	N.D.	N.D.	N.D.
B03	16	1	1	1	N.D.	N.D.	N.D.	N.D.	N.D.	N.D.	N.D.	N.D.	N.D.	N.D.	N.D.	N.D.	N.D.	N.D.	N.D.	N.D.	N.D.	N.D.	N.D.
B03	17	0	2	N.D.	N.D.	6	8	13	14	13	N.D.	N.D.	22	23	24	28	N.D.	N.D.	N.D.	N.D.	N.D.	N.D.	N.D.
B03	16	0	1	N.D.	N.D.	4	6	10	12	13	N.D.	N.D.	21	21	22	25	N.D.	N.D.	N.D.	N.D.	N.D.	N.D.	N.D.
B03	15	0	1	N.D.	N.D.	3	6	7	12	11	N.D.	N.D.	21	21	20	25	N.D.	N.D.	N.D.	N.D.	N.D.	N.D.	N.D.
B04	N.D.	N.D.	N.D.	0	0	2	N.D.	N.D.	N.D.	N.D.	4	1	1	2	N.D.	N.D.	N.D.	N.D.	N.D.	N.D.	N.D.	N.D.	N.D.
B05	N.D.	N.D.	N.D.	1	2	3	N.D.	N.D.	N.D.	N.D.	12	16	15	20	N.D.	N.D.	N.D.	N.D.	N.D.	N.D.	N.D.	N.D.	N.D.
B05	19	1	1	N.D.	N.D.	N.D.	N.D.	11	10	12	16	N.D.	N.D.	N.D.	N.D.	25	N.D.	N.D.	N.D.	N.D.	N.D.	N.D.	N.D.
B06	N.D.	N.D.	N.D.	0	0	1	1	3	N.D.	N.D.	9	11	11	14	16	N.D.	N.D.	19	18	N.D.	N.D.	N.D.	N.D.
B07	N.D.	N.D.	N.D.	0	0	0	0	0	N.D.	N.D.	7	8	10	10	11	N.D.	N.D.	17	18	N.D.	N.D.	N.D.	N.D.
B07	N.D.	N.D.	N.D.	0	0	0	0	0	N.D.	N.D.	0	0	0	0	N.D.	N.D.	N.D.	N.D.	N.D.	N.D.	N.D.	N.D.	N.D.
B08	N.D.	N.D.	N.D.	0	0	1	1	4	N.D.	N.D.	8	10	10	12	N.D.	N.D.	N.D.	N.D.	N.D.	N.D.	N.D.	N.D.	N.D.
B09	N.D.	N.D.	N.D.	0	0	0	0	0	N.D.	N.D.	4	6	6	8	N.D.	N.D.	N.D.	N.D.	N.D.	N.D.	N.D.	N.D.	N.D.
B10	N.D.	N.D.	N.D.	1	2	3	N.D.	N.D.	N.D.	N.D.	12	14	16	20	N.D.	N.D.	N.D.	N.D.	N.D.	N.D.	N.D.	N.D.	N.D.
B11	N.D.	N.D.	N.D.	0	0	0	0	1	N.D.	N.D.	6	9	8	11	N.D.	N.D.	N.D.	N.D.	N.D.	N.D.	N.D.	N.D.	N.D.
B12	N.D.	N.D.	N.D.	0	0	0	N.D.	N.D.	N.D.	N.D.	9	11	13	17	N.D.	N.D.	N.D.	N.D.	N.D.	N.D.	N.D.	N.D.	N.D.
B13	N.D.	N.D.	N.D.	0	0	0	0	0	N.D.	N.D.	0	0	0	0	N.D.	N.D.	N.D.	N.D.	N.D.	N.D.	N.D.	N.D.	N.D.
B14	N.D.	N.D.	N.D.	0	0	0	0	1	N.D.	N.D.	0	0	0	0	N.D.	N.D.	N.D.	N.D.	N.D.	N.D.	N.D.	N.D.	N.D.
B15	N.D.	N.D.	N.D.	0	0	0	0	0	N.D.	N.D.	0	0	0	0	N.D.	N.D.	N.D.	N.D.	N.D.	N.D.	N.D.	N.D.	N.D.
B16	N.D.	N.D.	N.D.	0	0	0	0	2	N.D.	N.D.	6	9	9	11	N.D.	N.D.	N.D.	N.D.	N.D.	N.D.	N.D.	N.D.	N.D.
B17	N.D.	N.D.	N.D.	0	0	0	N.D.	N.D.	N.D.	N.D.	6	6	7	11	N.D.	N.D.	N.D.	N.D.	N.D.	N.D.	N.D.	N.D.	N.D.
B18	N.D.	N.D.	N.D.	0	0	0	0	0	N.D.	N.D.	0	0	1	N.D.	N.D.	N.D.	N.D.	1	2	2	2	N.D.	N.D.
B19	N.D.	N.D.	N.D.	0	0	0	1	1	N.D.	N.D.	7	9	11	12	14	N.D.	N.D.	19	19	N.D.	N.D.	N.D.	N.D.
B20	N.D.	N.D.	N.D.	0	0	0	N.D.	N.D.	N.D.	N.D.	7	9	10	14	N.D.	N.D.	N.D.	N.D.	N.D.	N.D.	N.D.	N.D.	N.D.
B21	N.D.	N.D.	N.D.	0	0	0	N.D.	N.D.	N.D.	N.D.	10	10	12	15	N.D.	N.D.	N.D.	N.D.	N.D.	N.D.	N.D.	N.D.	N.D.
B22	N.D.	N.D.	N.D.	0	0	0	N.D.	N.D.	N.D.	N.D.	0	0	0	0	N.D.	N.D.	N.D.	N.D.	N.D.	N.D.	N.D.	N.D.	N.D.
B22	17	1	1	N.D.	N.D.	N.D.	N.D.	8	8	9	12	N.D.	N.D.	N.D.	N.D.	22	N.D.	N.D.	N.D.	N.D.	N.D.	N.D.	N.D.
B23	N.D.	N.D.	N.D.	0	0	0	N.D.	N.D.	N.D.	N.D.	9	11	12	15	N.D.	N.D.	N.D.	N.D.	N.D.	N.D.	N.D.	N.D.	N.D.
B24	N.D.	N.D.	N.D.	0	0	0	N.D.	N.D.	N.D.	N.D.	46	55	66	87	N.D.	N.D.	N.D.	N.D.	N.D.	N.D.	N.D.	N.D.	N.D.
B24	18	0	0	N.D.	N.D.	N.D.	N.D.	5	5	6	10	N.D.	N.D.	N.D.	N.D.	18	N.D.	N.D.	N.D.	N.D.	N.D.	N.D.	N.D.
B24	14	0	0	1	N.D.	N.D.	N.D.	N.D.	N.D.	N.D.	N.D.	N.D.	N.D.	N.D.	N.D.	N.D.	N.D.	N.D.	N.D.	N.D.	N.D.	N.D.	N.D.
B24	15	1	0	1	N.D.	N.D.	N.D.	N.D.	N.D.	N.D.	N.D.	N.D.	N.D.	N.D.	N.D.	N.D.	N.D.	N.D.	N.D.	N.D.	N.D.	N.D.	N.D.
B24	16	1	0	1	N.D.	N.D.	N.D.	N.D.	N.D.	N.D.	N.D.	N.D.	N.D.	N.D.	N.D.	N.D.	N.D.	N.D.	N.D.	N.D.	N.D.	N.D.	N.D.
B24	16	0	0	N.D.	N.D.	1	2	4	5	6	N.D.	N.D.	12	14	16	18	N.D.	N.D.	N.D.	N.D.	N.D.	N.D.	N.D.
B24	24	0	0	N.D.	N.D.	1	2	4	5	6	N.D.	N.D.	13	15	16	19	N.D.	N.D.	N.D.	N.D.	N.D.	N.D.	N.D.
B24	17	0	0	N.D.	N.D.	1	2	2	5	7	N.D.	N.D.	12	15	16	19	N.D.	N.D.	N.D.	N.D.	N.D.	N.D.	N.D.
C01	N.D.	N.D.	N.D.	0	0	1	0	0	N.D.	N.D.	0	1	2	0	1	N.D.	N.D.	0	1	N.D.	N.D.	N.D.	N.D.
C02	N.D.	N.D.	N.D.	0	0	1	1	3	N.D.	N.D.	9	12	15	15	17	N.D.	N.D.	21	22	N.D.	N.D.	N.D.	N.D.
C03	N.D.	N.D.	N.D.	0	1	1	2	4	N.D.	N.D.	11	13	15	16	18	N.D.	N.D.	23	23	N.D.	N.D.	N.D.	N.D.
C04	N.D.	N.D.	N.D.	7	18	26	32	46	N.D.	N.D.	67	78	92	N.D.	N.D.	N.D.	N.D.	136	154	151	169	N.D.	N.D.
C04	15	0	0	0	N.D.	N.D.	97	119	142	172	167	N.D.	N.D.	217	223	248	N.D.	N.D.	N.D.	N.D.	N.D.	N.D.	N.D.
C04	7	0	2	8	N.D.	N.D.	26	30	32	27	8	N.D.	N.D.	N.D.	406	706	N.D.	N.D.	N.D.	N.D.	N.D.	N.D.	N.D.
C04	15	0	1	5	N.D.	N.D.	19	22	26	31	29	N.D.	N.D.	37	41	43	N.D.	N.D.	N.D.	N.D.	N.D.	N.D.	N.D.
C04	8	0	3	8	N.D.	N.D.	26	31	34	32	35	N.D.	N.D.	N.D.	30	0	N.D.	N.D.	N.D.	N.D.	N.D.	N.D.	N.D.
C04	16	0	0	3	N.D.	N.D.	17	22	25	32	31	N.D.	N.D.	42	45	47	N.D.	N.D.	N.D.	N.D.	N.D.	N.D.	N.D.
C04	8	0	2	7	N.D.	N.D.	24	27	28	29	33	N.D.	N.D.	N.D.	0	192	N.D.	N.D.	N.D.	N.D.	N.D.	N.D.	N.D.
C04	14	0	0	1	N.D.	N.D.	11	14	18	23	30	N.D.	N.D.	43	45	43	N.D.	N.D.	N.D.	N.D.	N.D.	N.D.	N.D.
C04	13	0	0	1	N.D.	N.D.	11	15	23	21	37	N.D.	N.D.	51	47	52	N.D.	N.D.	N.D.	N.D.	N.D.	N.D.	N.D.
C04	14	0	0	1	N.D.	N.D.	10	19	18	26	34	N.D.	N.D.	54	52	49	N.D.	N.D.	N.D.	N.D.	N.D.	N.D.	N.D.
C05	N.D.	N.D.	N.D.	0	0	0	29	0	N.D.	N.D.	192	516	1172	2354	3497	N.D.	N.D.	7734	9002	N.D.	N.D.	N.D.	N.D.
C05	15	0	0	18	N.D.	N.D.	132	156	187	219	232	N.D.	N.D.	305	345	356	N.D.	N.D.	N.D.	N.D.	N.D.	N.D.	N.D.
C05	15	0	0	19	N.D.	N.D.	130	164	198	237	228	N.D.	N.D.	323	339	347	N.D.	N.D.	N.D.	N.D.	N.D.	N.D.	N.D.
C05	16	0	0	11	N.D.	N.D.	110	143	177	214	219	N.D.	N.D.	315	355	363	N.D.	N.D.	N.D.	N.D.	N.D.	N.D.	N.D.
C06	N.D.	N.D.	N.D.	1	4	7	7	12	N.D.	N.D.	20	21	21	24	24	N.D.	N.D.	29	29	N.D.	N.D.	N.D.	N.D.
C07	N.D.	N.D.	N.D.	1	4	6	6	12	N.D.	N.D.	21	24	26	26	29	N.D.	N.D.	35	34	N.D.	N.D.	N.D.	N.D.
C08	N.D.	N.D.	N.D.	14318	18215	17661	17378	17493	N.D.	N.D.	19718	19557	18415	N.D.	N.D.	N.D.	N.D.	22232	21039	22304	23217	N.D.	N.D.
C08	16	114	2362	5018	N.D.	N.D.	10806	12097	12286	12814	11049	N.D.	N.D.	12354	14389	12977	N.D.	N.D.	N.D.	N.D.	N.D.	N.D.	N.D.
C08	8	1	1824	4390	N.D.	N.D.	12575	16030	15683	16712	16564	N.D.	N.D.	N.D.	18191	16674	N.D.	N.D.	N.D.	N.D.	N.D.	N.D.	N.D.
C08	16	89	3164	6133	N.D.	N.D.	8194	9444	9305	9611	8313	N.D.	N.D.	9604	10599	9904	N.D.	N.D.	N.D.	N.D.	N.D.	N.D.	N.D.
C08	8	0	1447	4259	N.D.	N.D.	11210	16001	15139	16534	16072	N.D.	N.D.	N.D.	18005	18319	N.D.	N.D.	N.D.	N.D.	N.D.	N.D.	N.D.
C08	16	106	2516	5537	N.D.	N.D.	12077	13955	13889	15293	12513	N.D.	N.D.	14412	15793	14527	N.D.	N.D.	N.D.	N.D.	N.D.	N.D.	N.D.
C08	8	0	1219	3653	N.D.	N.D.	12395	14817	15485	16500	16201	N.D.	N.D.	N.D.	19153	19993	N.D.	N.D.	N.D.	N.D.	N.D.	N.D.	N.D.
C08	14	0	6149	8801	N.D.	N.D.	11867	13104	13886	14049	13657	N.D.	N.D.	16646	15719	15195	N.D.	N.D.	N.D.	N.D.	N.D.	N.D.	N.D.
C08	14	58	6712	10451	N.D.	N.D.	14136	14851	14741	15281	15549	N.D.	N.D.	17845	17305	15890	N.D.	N.D.	N.D.	N.D.	N.D.	N.D.	N.D.
C08	15	0	7335	10765	N.D.	N.D.	13302	13883	14641	14772	14951	N.D.	N.D.	17001	17062	16230	N.D.	N.D.	N.D.	N.D.	N.D.	N.D.	N.D.
C09	N.D.	N.D.	N.D.	63	123	259	375	502	N.D.	N.D.	486	754	804	893	N.D.	N.D.	N.D.	N.D.	N.D.	N.D.	N.D.	N.D.	N.D.
C09	15	14	193	346	N.D.	N.D.	677	764	830	900	836	N.D.	N.D.	1125	1381	1302	N.D.	N.D.	N.D.	N.D.	N.D.	N.D.	N.D.
C09	15	16	202	363	N.D.	N.D.	657	753	824	823	914	N.D.	N.D.	1226	1331	1369	N.D.	N.D.	N.D.	N.D.	N.D.	N.D.	N.D.
C09	16	14	195	355	N.D.	N.D.	661	747	828	1047	815	N.D.	N.D.	1209	1335	1363	N.D.	N.D.	N.D.	N.D.	N.D.	N.D.	N.D.
C10	N.D.	N.D.	N.D.	9541	17005	18961	18960	19962	N.D.	N.D.	19028	19911	18438	18899	N.D.	N.D.	N.D.	N.D.	N.D.	N.D.	N.D.	N.D.	N.D.
C10	16	0	N.D.	11099	N.D.	N.D.	18707	N.D.	N.D.	N.D.	20274	N.D.	N.D.	N.D.	N.D.	N.D.	N.D.	N.D.	N.D.	N.D.	N.D.	N.D.	N.D.
C10	16	0	N.D.	11545	N.D.	N.D.	19641	N.D.	N.D.	N.D.	20239	N.D.	N.D.	N.D.	N.D.	N.D.	N.D.	N.D.	N.D.	N.D.	N.D.	N.D.	N.D.
C10	16	0	N.D.	11411	N.D.	N.D.	19384	N.D.	N.D.	N.D.	19975	N.D.	N.D.	N.D.	N.D.	N.D.	N.D.	N.D.	N.D.	N.D.	N.D.	N.D.	N.D.
C10	15	0	459	3955	N.D.	N.D.	9514	9983	10096	9358	8578	N.D.	N.D.	10322	10924	10768	N.D.	N.D.	N.D.	N.D.	N.D.	N.D.	N.D.
C10	9	0	505	11471	N.D.	N.D.	17539	19787	18255	19020	18554	N.D.	N.D.	N.D.	19648	18271	N.D.	N.D.	N.D.	N.D.	N.D.	N.D.	N.D.
C10	15	0	513	2741	N.D.	N.D.	11887	14028	14442	14868	13023	N.D.	N.D.	15955	16879	16920	N.D.	N.D.	N.D.	N.D.	N.D.	N.D.	N.D.
C10	8	0	311	9928	N.D.	N.D.	17273	19307	19216	19218	17278	N.D.	N.D.	N.D.	18686	20230	N.D.	N.D.	N.D.	N.D.	N.D.	N.D.	N.D.
C10	15	0	465	2858	N.D.	N.D.	13369	15624	16318	16981	14050	N.D.	N.D.	16712	17142	17001	N.D.	N.D.	N.D.	N.D.	N.D.	N.D.	N.D.
C10	8	0	313	10430	N.D.	N.D.	17647	21182	19590	19938	18469	N.D.	N.D.	N.D.	20143	20969	N.D.	N.D.	N.D.	N.D.	N.D.	N.D.	N.D.
C10	15	0	9982	16810	N.D.	N.D.	20566	20390	21196	22897	N.D.	N.D.	N.D.	N.D.	N.D.	N.D.	N.D.	N.D.	N.D.	N.D.	N.D.	30759	32161
C10	14	1	11430	16752	N.D.	N.D.	19695	19517	21008	21704	N.D.	N.D.	N.D.	N.D.	N.D.	N.D.	N.D.	N.D.	N.D.	N.D.	N.D.	27910	28497
C10	14	2	10478	17009	N.D.	N.D.	19872	20099	20733	21575	N.D.	N.D.	N.D.	N.D.	N.D.	N.D.	N.D.	N.D.	N.D.	N.D.	N.D.	24712	25865
C10	20	N.D.	N.D.	17003	18551	19075	19183	20452	N.D.	N.D.	20679	20850	21680	22165	21098	N.D.	N.D.	N.D.	N.D.	N.D.	N.D.	N.D.	N.D.
C10	14	66	10627	15860	N.D.	N.D.	N.D.	N.D.	N.D.	N.D.	N.D.	N.D.	N.D.	N.D.	N.D.	N.D.	N.D.	N.D.	N.D.	N.D.	N.D.	N.D.	N.D.
C10	15	49	10931	16955	N.D.	N.D.	N.D.	N.D.	N.D.	N.D.	N.D.	N.D.	N.D.	N.D.	N.D.	N.D.	N.D.	N.D.	N.D.	N.D.	N.D.	N.D.	N.D.
C10	16	33	11313	17103	N.D.	N.D.	N.D.	N.D.	N.D.	N.D.	N.D.	N.D.	N.D.	N.D.	N.D.	N.D.	N.D.	N.D.	N.D.	N.D.	N.D.	N.D.	N.D.
C10	16	33	8254	N.D.	N.D.	18159	20947	20619	21104	21116	N.D.	N.D.	21177	18611	23176	22628	N.D.	N.D.	N.D.	N.D.	N.D.	N.D.	N.D.
C10	17	48	7546	N.D.	N.D.	18448	21204	21775	22844	22317	N.D.	N.D.	21098	20829	24558	23035	N.D.	N.D.	N.D.	N.D.	N.D.	N.D.	N.D.
C10	17	0	1464	N.D.	N.D.	18622	20546	19315	21441	20593	N.D.	N.D.	22601	20555	23515	23486	N.D.	N.D.	N.D.	N.D.	N.D.	N.D.	N.D.
C11	N.D.	N.D.	N.D.	10	32	62	93	135	N.D.	N.D.	277	325	293	355	364	N.D.	N.D.	477	489	N.D.	N.D.	N.D.	N.D.
C11	16	0	0	7	N.D.	N.D.	40	54	61	79	63	N.D.	N.D.	128	141	153	N.D.	N.D.	N.D.	N.D.	N.D.	N.D.	N.D.
C11	15	0	0	4	N.D.	N.D.	32	44	51	65	52	N.D.	N.D.	103	115	135	N.D.	N.D.	N.D.	N.D.	N.D.	N.D.	N.D.
C11	15	0	0	7	N.D.	N.D.	40	52	61	76	68	N.D.	N.D.	128	135	153	N.D.	N.D.	N.D.	N.D.	N.D.	N.D.	N.D.
C11	N.D.	N.D.	N.D.	11	36	63	106	155	N.D.	N.D.	286	320	297	378	381	N.D.	N.D.	511	500	N.D.	N.D.	N.D.	N.D.
C11	15	1	0	8	N.D.	N.D.	41	53	62	79	70	N.D.	N.D.	120	140	152	N.D.	N.D.	N.D.	N.D.	N.D.	N.D.	N.D.
C11	16	1	0	4	N.D.	N.D.	34	45	52	68	59	N.D.	N.D.	93	116	130	N.D.	N.D.	N.D.	N.D.	N.D.	N.D.	N.D.
C11	15	1	0	6	N.D.	N.D.	36	47	55	70	57	N.D.	N.D.	101	121	138	N.D.	N.D.	N.D.	N.D.	N.D.	N.D.	N.D.
C12	N.D.	N.D.	N.D.	19	36	59	81	160	N.D.	N.D.	335	379	330	372	364	N.D.	N.D.	419	412	N.D.	N.D.	N.D.	N.D.
C12	16	0	10	27	N.D.	N.D.	37	41	42	48	41	N.D.	N.D.	50	55	55	N.D.	N.D.	N.D.	N.D.	N.D.	N.D.	N.D.
C12	15	0	9	25	N.D.	N.D.	35	39	40	46	40	N.D.	N.D.	48	52	52	N.D.	N.D.	N.D.	N.D.	N.D.	N.D.	N.D.
C12	16	0	9	25	N.D.	N.D.	35	39	39	46	41	N.D.	N.D.	47	51	51	N.D.	N.D.	N.D.	N.D.	N.D.	N.D.	N.D.
C13	N.D.	N.D.	N.D.	0	3	12	25	48	N.D.	N.D.	152	200	226	N.D.	N.D.	N.D.	N.D.	453	326	387	424	N.D.	N.D.
C13	16	0	19	142	N.D.	N.D.	1093	1408	1800	2069	1967	N.D.	N.D.	2580	2647	2830	N.D.	N.D.	N.D.	N.D.	N.D.	N.D.	N.D.
C13	16	0	17	164	N.D.	N.D.	1085	1498	1793	2139	2151	N.D.	N.D.	2818	2905	3049	N.D.	N.D.	N.D.	N.D.	N.D.	N.D.	N.D.
C13	16	0	17	141	N.D.	N.D.	1045	1624	1865	2118	2222	N.D.	N.D.	2885	3038	3076	N.D.	N.D.	N.D.	N.D.	N.D.	N.D.	N.D.
C14	N.D.	N.D.	N.D.	10	22	40	40	59	N.D.	N.D.	93	105	103	101	112	N.D.	N.D.	127	126	N.D.	N.D.	N.D.	N.D.
C14	15	0	1	7	N.D.	N.D.	28	35	41	51	47	N.D.	N.D.	64	68	71	N.D.	N.D.	N.D.	N.D.	N.D.	N.D.	N.D.
C14	15	0	1	7	N.D.	N.D.	26	34	39	49	45	N.D.	N.D.	60	67	68	N.D.	N.D.	N.D.	N.D.	N.D.	N.D.	N.D.
C14	16	0	1	7	N.D.	N.D.	28	34	38	50	58	N.D.	N.D.	62	66	66	N.D.	N.D.	N.D.	N.D.	N.D.	N.D.	N.D.
C15	N.D.	N.D.	N.D.	0	0	1	1	3	N.D.	N.D.	10	13	16	16	18	N.D.	N.D.	23	23	N.D.	N.D.	N.D.	N.D.
C16	N.D.	N.D.	N.D.	2	5	9	12	17	N.D.	N.D.	26	29	33	N.D.	N.D.	N.D.	N.D.	37	38	35	39	N.D.	N.D.
C16	18	8	0	N.D.	N.D.	N.D.	N.D.	5	8	10	12	N.D.	N.D.	N.D.	N.D.	24	N.D.	N.D.	N.D.	N.D.	N.D.	N.D.	N.D.
C17	N.D.	N.D.	N.D.	0	1	0	0	0	N.D.	N.D.	0	0	0	0	N.D.	N.D.	N.D.	N.D.	N.D.	N.D.	N.D.	N.D.	N.D.
C18	N.D.	N.D.	N.D.	0	0	1	3	7	N.D.	N.D.	15	19	18	21	N.D.	N.D.	N.D.	N.D.	N.D.	N.D.	N.D.	N.D.	N.D.
C19	N.D.	N.D.	N.D.	6	36	90	166	280	N.D.	N.D.	1432	1856	1985	N.D.	N.D.	N.D.	N.D.	5092	6138	6279	6769	N.D.	N.D.
C19	16	0	17	71	N.D.	N.D.	519	848	1335	2164	2513	N.D.	N.D.	4841	5590	5940	N.D.	N.D.	N.D.	N.D.	N.D.	N.D.	N.D.
C19	16	0	10	53	N.D.	N.D.	455	808	1204	1989	2278	N.D.	N.D.	4850	5585	6098	N.D.	N.D.	N.D.	N.D.	N.D.	N.D.	N.D.
C19	16	0	13	62	N.D.	N.D.	480	773	1190	1950	2192	N.D.	N.D.	4789	5651	5965	N.D.	N.D.	N.D.	N.D.	N.D.	N.D.	N.D.
C20	N.D.	N.D.	N.D.	11	28	38	43	51	N.D.	N.D.	64	63	72	N.D.	N.D.	N.D.	N.D.	94	95	94	100	N.D.	N.D.
C20	19	0	0	N.D.	N.D.	N.D.	N.D.	1802	2184	2384	2413	N.D.	N.D.	N.D.	N.D.	2596	N.D.	N.D.	N.D.	N.D.	N.D.	N.D.	N.D.
C21	N.D.	N.D.	N.D.	4	1728	11268	13677	14888	N.D.	N.D.	17556	16345	16051	N.D.	N.D.	N.D.	N.D.	20268	19520	18583	20811	N.D.	N.D.
C21	15	0	75	266	N.D.	N.D.	1633	5560	9676	12501	9764	N.D.	N.D.	12340	12549	13847	N.D.	N.D.	N.D.	N.D.	N.D.	N.D.	N.D.
C21	8	0	118	423	N.D.	N.D.	9815	11896	11910	12220	12527	N.D.	N.D.	N.D.	15048	14435	N.D.	N.D.	N.D.	N.D.	N.D.	N.D.	N.D.
C21	15	0	59	219	N.D.	N.D.	10371	12687	12965	14912	11950	N.D.	N.D.	14359	14950	15941	N.D.	N.D.	N.D.	N.D.	N.D.	N.D.	N.D.
C21	7	0	107	467	N.D.	N.D.	9001	9034	12200	12131	12770	N.D.	N.D.	N.D.	13713	15007	N.D.	N.D.	N.D.	N.D.	N.D.	N.D.	N.D.
C21	16	0	80	287	N.D.	N.D.	9765	10654	12041	13800	10181	N.D.	N.D.	14178	13663	13833	N.D.	N.D.	N.D.	N.D.	N.D.	N.D.	N.D.
C21	7	0	131	415	N.D.	N.D.	9031	10676	11472	11726	12342	N.D.	N.D.	N.D.	14259	14554	N.D.	N.D.	N.D.	N.D.	N.D.	N.D.	N.D.
C21	19	1	0	N.D.	N.D.	N.D.	N.D.	10996	14313	16339	16391	N.D.	N.D.	N.D.	N.D.	19642	N.D.	N.D.	N.D.	N.D.	N.D.	N.D.	N.D.
C22	N.D.	N.D.	N.D.	0	0	0	0	0	N.D.	N.D.	0	0	0	0	N.D.	N.D.	N.D.	N.D.	N.D.	N.D.	N.D.	N.D.	N.D.
C23	N.D.	N.D.	N.D.	8948	12461	12955	13029	14147	N.D.	N.D.	16713	16352	16869	N.D.	N.D.	N.D.	N.D.	20537	21705	19200	24410	N.D.	N.D.
C23	15	2125	10133	13151	N.D.	N.D.	13696	15143	15107	16570	13480	N.D.	N.D.	15854	15966	16383	N.D.	N.D.	N.D.	N.D.	N.D.	N.D.	N.D.
C23	8	543	3770	10583	N.D.	N.D.	13681	15515	15280	15336	15452	N.D.	N.D.	N.D.	18421	17259	N.D.	N.D.	N.D.	N.D.	N.D.	N.D.	N.D.
C23	16	1764	10411	13729	N.D.	N.D.	13873	14392	14260	15652	12122	N.D.	N.D.	14392	14507	14554	N.D.	N.D.	N.D.	N.D.	N.D.	N.D.	N.D.
C23	8	337	3495	11820	N.D.	N.D.	14730	16299	16827	16904	15994	N.D.	N.D.	N.D.	17667	19819	N.D.	N.D.	N.D.	N.D.	N.D.	N.D.	N.D.
C23	16	1572	9911	13265	N.D.	N.D.	14784	15383	15856	16675	14500	N.D.	N.D.	17343	16879	17586	N.D.	N.D.	N.D.	N.D.	N.D.	N.D.	N.D.
C23	8	599	4648	10634	N.D.	N.D.	13746	16619	14884	15205	15181	N.D.	N.D.	N.D.	16641	17580	N.D.	N.D.	N.D.	N.D.	N.D.	N.D.	N.D.
C24	N.D.	N.D.	N.D.	20	2778	9845	11982	13222	N.D.	N.D.	14120	15339	15526	15328	N.D.	N.D.	N.D.	N.D.	N.D.	N.D.	N.D.	N.D.	N.D.
C24	15	0	13	61	N.D.	N.D.	5331	7302	8227	8297	7783	N.D.	N.D.	10443	10668	11373	N.D.	N.D.	N.D.	N.D.	N.D.	N.D.	N.D.
C24	8	0	2	1	N.D.	N.D.	5780	11126	12108	12918	13019	N.D.	N.D.	N.D.	16117	15286	N.D.	N.D.	N.D.	N.D.	N.D.	N.D.	N.D.
C24	15	0	14	73	N.D.	N.D.	1510	5888	9312	9940	9221	N.D.	N.D.	11925	13836	13507	N.D.	N.D.	N.D.	N.D.	N.D.	N.D.	N.D.
C24	8	0	0	16	N.D.	N.D.	6506	11773	12362	13384	13619	N.D.	N.D.	N.D.	15450	16151	N.D.	N.D.	N.D.	N.D.	N.D.	N.D.	N.D.
C24	15	0	5	43	N.D.	N.D.	217	328	401	562	460	N.D.	N.D.	1042	1325	1611	N.D.	N.D.	N.D.	N.D.	N.D.	N.D.	N.D.
C24	8	0	0	8	N.D.	N.D.	8931	11417	12772	13918	14261	N.D.	N.D.	N.D.	16935	18626	N.D.	N.D.	N.D.	N.D.	N.D.	N.D.	N.D.
C25	N.D.	N.D.	N.D.	0	11	0	4	0	N.D.	N.D.	7	29	53	N.D.	N.D.	N.D.	N.D.	94	101	106	121	N.D.	N.D.
C25	8	0	38	41	N.D.	N.D.	44	46	47	46	49	N.D.	N.D.	N.D.	54	62	N.D.	N.D.	N.D.	N.D.	N.D.	N.D.	N.D.
C25	8	0	41	44	N.D.	N.D.	46	48	49	45	52	N.D.	N.D.	N.D.	56	66	N.D.	N.D.	N.D.	N.D.	N.D.	N.D.	N.D.
C25	7	0	35	39	N.D.	N.D.	40	46	45	40	46	N.D.	N.D.	N.D.	50	61	N.D.	N.D.	N.D.	N.D.	N.D.	N.D.	N.D.
C26	N.D.	N.D.	N.D.	168	218	305	N.D.	N.D.	N.D.	N.D.	402	513	482	552	N.D.	N.D.	N.D.	N.D.	N.D.	N.D.	N.D.	N.D.	N.D.
C26	16	0	44	99	N.D.	N.D.	229	250	244	252	256	N.D.	N.D.	N.D.	299	299	N.D.	N.D.	N.D.	N.D.	N.D.	N.D.	N.D.
C26	15	0	40	96	N.D.	N.D.	234	276	263	290	316	N.D.	N.D.	N.D.	351	331	N.D.	N.D.	N.D.	N.D.	N.D.	N.D.	N.D.
C26	16	0	44	107	N.D.	N.D.	269	297	299	313	345	N.D.	N.D.	N.D.	346	358	N.D.	N.D.	N.D.	N.D.	N.D.	N.D.	N.D.
C27	N.D.	N.D.	N.D.	0	0	0	0	1	N.D.	N.D.	5	7	6	0	N.D.	N.D.	N.D.	N.D.	N.D.	N.D.	N.D.	N.D.	N.D.
C28	N.D.	N.D.	N.D.	0	0	0	N.D.	N.D.	N.D.	N.D.	9	12	14	18	N.D.	N.D.	N.D.	N.D.	N.D.	N.D.	N.D.	N.D.	N.D.
C29	N.D.	N.D.	N.D.	0	2	5	N.D.	N.D.	N.D.	N.D.	88	134	154	121	N.D.	N.D.	N.D.	N.D.	N.D.	N.D.	N.D.	N.D.	N.D.
C29	15	0	2	0	N.D.	N.D.	3	3	0	0	0	N.D.	N.D.	N.D.	0	0	N.D.	N.D.	N.D.	N.D.	N.D.	N.D.	N.D.
C29	15	0	3	0	N.D.	N.D.	3	5	8	12	12	N.D.	N.D.	N.D.	24	26	N.D.	N.D.	N.D.	N.D.	N.D.	N.D.	N.D.
C29	15	0	1	0	N.D.	N.D.	3	5	5	4	0	N.D.	N.D.	N.D.	1	3	N.D.	N.D.	N.D.	N.D.	N.D.	N.D.	N.D.
H01	N.D.	N.D.	N.D.	0	0	0	1	2	N.D.	N.D.	8	10	14	13	15	N.D.	N.D.	18	21	N.D.	N.D.	N.D.	N.D.
H02	N.D.	N.D.	N.D.	0	1	2	3	6	N.D.	N.D.	12	11	14	N.D.	N.D.	N.D.	N.D.	0	1	1	2	N.D.	N.D.
H03	N.D.	N.D.	N.D.	0	1	4	3	7	N.D.	N.D.	13	15	17	18	19	N.D.	N.D.	24	24	N.D.	N.D.	N.D.	N.D.
H04	N.D.	N.D.	N.D.	0	0	2	N.D.	N.D.	N.D.	N.D.	7	11	10	14	N.D.	N.D.	N.D.	N.D.	N.D.	N.D.	N.D.	N.D.	N.D.
H05	N.D.	N.D.	N.D.	0	0	0	0	0	N.D.	N.D.	0	0	0	0	N.D.	N.D.	N.D.	N.D.	N.D.	N.D.	N.D.	N.D.	N.D.
H06	N.D.	N.D.	N.D.	0	0	1	4	12	N.D.	N.D.	36	0	0	0	N.D.	N.D.	N.D.	N.D.	N.D.	N.D.	N.D.	N.D.	N.D.
H07	N.D.	N.D.	N.D.	16578	21353	23901	25423	24345	N.D.	N.D.	24910	25576	23722	22848	N.D.	N.D.	N.D.	N.D.	N.D.	N.D.	N.D.	N.D.	N.D.
H07	N.D.	N.D.	N.D.	22915	25580	22278	21598	22652	N.D.	N.D.	25471	21679	25862	N.D.	N.D.	N.D.	N.D.	26445	26901	27353	27032	N.D.	N.D.
H07	16	4040	N.D.	23392	N.D.	N.D.	23784	N.D.	N.D.	N.D.	23789	N.D.	N.D.	N.D.	N.D.	N.D.	N.D.	N.D.	N.D.	N.D.	N.D.	N.D.	N.D.
H07	16	3794	N.D.	22104	N.D.	N.D.	23187	N.D.	N.D.	N.D.	23533	N.D.	N.D.	N.D.	N.D.	N.D.	N.D.	N.D.	N.D.	N.D.	N.D.	N.D.	N.D.
H07	17	4808	N.D.	22118	N.D.	N.D.	23692	N.D.	N.D.	N.D.	24556	N.D.	N.D.	N.D.	N.D.	N.D.	N.D.	N.D.	N.D.	N.D.	N.D.	N.D.	N.D.
H07	16	2282	14615	19081	N.D.	N.D.	22493	22418	21101	22523	20114	N.D.	N.D.	N.D.	22364	22306	N.D.	N.D.	N.D.	N.D.	N.D.	N.D.	N.D.
H07	15	1966	14348	18826	N.D.	N.D.	22628	23644	21017	22958	22656	N.D.	N.D.	N.D.	22404	22413	N.D.	N.D.	N.D.	N.D.	N.D.	N.D.	N.D.
H07	16	2891	13633	19385	N.D.	N.D.	22529	22487	21470	23685	22027	N.D.	N.D.	N.D.	21795	23726	N.D.	N.D.	N.D.	N.D.	N.D.	N.D.	N.D.
H07	7	516	11836	N.D.	N.D.	25524	25635	24389	25380	27919	N.D.	N.D.	N.D.	N.D.	25616	N.D.	25399	N.D.	N.D.	N.D.	N.D.	N.D.	N.D.
H07	8	528	11051	N.D.	N.D.	25355	26093	26550	25881	26356	N.D.	N.D.	N.D.	N.D.	26029	N.D.	26065	N.D.	N.D.	N.D.	N.D.	N.D.	N.D.
H07	8	732	10154	N.D.	N.D.	25725	26181	24325	25765	26022	N.D.	N.D.	N.D.	N.D.	26307	N.D.	25018	N.D.	N.D.	N.D.	N.D.	N.D.	N.D.
H07	9	2135	N.D.	N.D.	N.D.	N.D.	24549	24761	24310	24799	25291	N.D.	N.D.	25808	27016	28495	N.D.	N.D.	N.D.	N.D.	N.D.	N.D.	N.D.
H07	8	1860	N.D.	N.D.	N.D.	N.D.	24627	23966	23844	25927	23167	N.D.	N.D.	26129	27908	27995	N.D.	N.D.	N.D.	N.D.	N.D.	N.D.	N.D.
H07	9	2431	N.D.	N.D.	N.D.	N.D.	24382	26201	25693	25513	24937	N.D.	N.D.	27067	27369	29826	N.D.	N.D.	N.D.	N.D.	N.D.	N.D.	N.D.
H07	14	2037	16232	22003	N.D.	N.D.	26728	24693	26683	27780	N.D.	N.D.	N.D.	N.D.	N.D.	N.D.	N.D.	N.D.	N.D.	N.D.	N.D.	28624	32635
H07	14	2062	15471	22484	N.D.	N.D.	26034	24231	25775	26890	N.D.	N.D.	N.D.	N.D.	N.D.	N.D.	N.D.	N.D.	N.D.	N.D.	N.D.	28894	32347
H07	14	1920	18136	22733	N.D.	N.D.	25554	25506	26512	27394	N.D.	N.D.	N.D.	N.D.	N.D.	N.D.	N.D.	N.D.	N.D.	N.D.	N.D.	31482	36180
H07	20	3371	23017	27153	N.D.	N.D.	28464	25453	27021	29167	28392	N.D.	N.D.	28534	28035	29424	N.D.	N.D.	N.D.	N.D.	N.D.	N.D.	N.D.
H07	19	922	22959	24440	N.D.	N.D.	26400	27255	27843	29607	29135	N.D.	N.D.	29437	28520	29522	N.D.	N.D.	N.D.	N.D.	N.D.	N.D.	N.D.
H07	17	N.D.	22624	26795	N.D.	N.D.	N.D.	27170	27542	25764	27637	N.D.	N.D.	N.D.	N.D.	29727	N.D.	N.D.	N.D.	N.D.	N.D.	N.D.	N.D.
H07	18	4106	24617	25530	N.D.	N.D.	N.D.	N.D.	28678	27144	28434	27813	N.D.	N.D.	N.D.	N.D.	31476	N.D.	N.D.	N.D.	N.D.	N.D.	N.D.
H07	21	N.D.	N.D.	23379	24026	24218	25734	25664	N.D.	N.D.	26971	26105	26912	28246	26833	N.D.	N.D.	N.D.	N.D.	N.D.	N.D.	N.D.	N.D.
H07	20	6401	24217	N.D.	N.D.	N.D.	N.D.	27834	28051	28511	29379	N.D.	N.D.	N.D.	N.D.	31215	N.D.	N.D.	N.D.	N.D.	N.D.	N.D.	N.D.
H07	15	1640	13468	22265	N.D.	N.D.	N.D.	N.D.	N.D.	N.D.	N.D.	N.D.	N.D.	N.D.	N.D.	N.D.	N.D.	N.D.	N.D.	N.D.	N.D.	N.D.	N.D.
H07	15	1045	14006	22204	N.D.	N.D.	N.D.	N.D.	N.D.	N.D.	N.D.	N.D.	N.D.	N.D.	N.D.	N.D.	N.D.	N.D.	N.D.	N.D.	N.D.	N.D.	N.D.
H07	16	1646	15127	21839	N.D.	N.D.	N.D.	N.D.	N.D.	N.D.	N.D.	N.D.	N.D.	N.D.	N.D.	N.D.	N.D.	N.D.	N.D.	N.D.	N.D.	N.D.	N.D.
H07	15	2718	10446	N.D.	N.D.	24122	25944	26546	26835	27521	N.D.	N.D.	27728	23621	29026	26926	N.D.	N.D.	N.D.	N.D.	N.D.	N.D.	N.D.
H07	16	3263	13278	N.D.	N.D.	24428	25909	26805	27614	27126	N.D.	N.D.	27551	25171	28383	26943	N.D.	N.D.	N.D.	N.D.	N.D.	N.D.	N.D.
H07	17	3799	13948	N.D.	N.D.	24270	26185	24660	25432	26012	N.D.	N.D.	26888	24820	28931	26713	N.D.	N.D.	N.D.	N.D.	N.D.	N.D.	N.D.
H08	N.D.	N.D.	N.D.	0	0	0	0	0	N.D.	N.D.	0	0	0	0	N.D.	N.D.	N.D.	N.D.	N.D.	N.D.	N.D.	N.D.	N.D.
H09	N.D.	N.D.	N.D.	0	0	0	0	2	N.D.	N.D.	6	10	10	12	N.D.	N.D.	N.D.	N.D.	N.D.	N.D.	N.D.	N.D.	N.D.
H10	N.D.	N.D.	N.D.	0	0	2	N.D.	N.D.	N.D.	N.D.	25	375	1032	2643	N.D.	N.D.	N.D.	N.D.	N.D.	N.D.	N.D.	N.D.	N.D.
H10	15	0	2	0	N.D.	N.D.	11	16	21	29	28	N.D.	N.D.	N.D.	44	45	N.D.	N.D.	N.D.	N.D.	N.D.	N.D.	N.D.
H10	16	0	2	1	N.D.	N.D.	10	14	19	26	27	N.D.	N.D.	N.D.	41	44	N.D.	N.D.	N.D.	N.D.	N.D.	N.D.	N.D.
H10	16	0	2	0	N.D.	N.D.	11	15	20	28	31	N.D.	N.D.	N.D.	43	43	N.D.	N.D.	N.D.	N.D.	N.D.	N.D.	N.D.
H11	N.D.	N.D.	N.D.	17798	22864	21543	22179	21630	N.D.	N.D.	23958	21708	26080	N.D.	N.D.	N.D.	N.D.	25201	27868	25427	26334	N.D.	N.D.
H11	16	176	17476	19817	N.D.	N.D.	22272	22640	21215	22288	20141	N.D.	N.D.	N.D.	22702	23202	N.D.	N.D.	N.D.	N.D.	N.D.	N.D.	N.D.
H11	16	198	20365	19159	N.D.	N.D.	22287	22806	21774	23592	21696	N.D.	N.D.	N.D.	21563	22970	N.D.	N.D.	N.D.	N.D.	N.D.	N.D.	N.D.
H11	15	214	20533	19810	N.D.	N.D.	21981	22723	21441	22744	21889	N.D.	N.D.	N.D.	23073	23666	N.D.	N.D.	N.D.	N.D.	N.D.	N.D.	N.D.
H12	N.D.	N.D.	N.D.	0	0	1	2	3	N.D.	N.D.	8	8	10	N.D.	N.D.	N.D.	N.D.	17	21	17	22	N.D.	N.D.
H13	N.D.	N.D.	N.D.	15544	19855	18935	19394	19425	N.D.	N.D.	20507	20726	22600	N.D.	N.D.	N.D.	N.D.	24986	24699	21960	24971	N.D.	N.D.
H13	16	0	8	113	N.D.	N.D.	3266	5879	9201	16788	15948	N.D.	N.D.	N.D.	18987	19740	N.D.	N.D.	N.D.	N.D.	N.D.	N.D.	N.D.
H13	8	0	8	10	N.D.	N.D.	4317	17091	18855	19533	19517	N.D.	N.D.	N.D.	20150	19010	N.D.	N.D.	N.D.	N.D.	N.D.	N.D.	N.D.
H13	17	0	9	109	N.D.	N.D.	986	3123	4534	6336	8217	N.D.	N.D.	N.D.	17815	19196	N.D.	N.D.	N.D.	N.D.	N.D.	N.D.	N.D.
H13	8	0	13	0	N.D.	N.D.	7452	18639	19279	19280	19567	N.D.	N.D.	N.D.	20000	21346	N.D.	N.D.	N.D.	N.D.	N.D.	N.D.	N.D.
H13	16	0	10	125	N.D.	N.D.	998	3497	5200	8352	11574	N.D.	N.D.	N.D.	18981	21889	N.D.	N.D.	N.D.	N.D.	N.D.	N.D.	N.D.
H13	8	0	12	0	N.D.	N.D.	6577	19184	19343	18842	19853	N.D.	N.D.	N.D.	20559	21520	N.D.	N.D.	N.D.	N.D.	N.D.	N.D.	N.D.
H14	N.D.	N.D.	N.D.	49	53	69	88	99	N.D.	N.D.	133	142	164	N.D.	N.D.	N.D.	N.D.	227	232	217	260	N.D.	N.D.
H14	16	0	22	34	N.D.	N.D.	76	95	105	122	128	N.D.	N.D.	N.D.	191	203	N.D.	N.D.	N.D.	N.D.	N.D.	N.D.	N.D.
H14	16	0	17	30	N.D.	N.D.	63	85	92	118	132	N.D.	N.D.	N.D.	182	203	N.D.	N.D.	N.D.	N.D.	N.D.	N.D.	N.D.
H14	16	0	16	28	N.D.	N.D.	71	97	108	136	155	N.D.	N.D.	N.D.	225	231	N.D.	N.D.	N.D.	N.D.	N.D.	N.D.	N.D.
H15	N.D.	N.D.	N.D.	19022	15843	20811	N.D.	N.D.	N.D.	N.D.	24137	24862	23986	24148	N.D.	N.D.	N.D.	N.D.	N.D.	N.D.	N.D.	N.D.	N.D.
H15	17	54	1469	10410	N.D.	N.D.	19035	19771	18256	18861	18711	N.D.	N.D.	N.D.	21510	21948	N.D.	N.D.	N.D.	N.D.	N.D.	N.D.	N.D.
H15	16	38	1243	10530	N.D.	N.D.	19171	19992	18143	19759	19195	N.D.	N.D.	N.D.	20868	21511	N.D.	N.D.	N.D.	N.D.	N.D.	N.D.	N.D.
H15	16	248	2600	13942	N.D.	N.D.	19334	20270	17690	20001	17930	N.D.	N.D.	N.D.	21033	22452	N.D.	N.D.	N.D.	N.D.	N.D.	N.D.	N.D.
H16	N.D.	N.D.	N.D.	0	0	1	2	4	N.D.	N.D.	10	10	13	N.D.	N.D.	N.D.	N.D.	21	23	21	26	N.D.	N.D.
H17	N.D.	N.D.	N.D.	12348	19178	20622	21652	21357	N.D.	N.D.	22136	21579	23239	N.D.	N.D.	N.D.	N.D.	25936	26409	24233	27240	N.D.	N.D.
H17	15	123	1687	3285	N.D.	N.D.	9630	11711	11957	13297	14891	N.D.	N.D.	N.D.	19762	19747	N.D.	N.D.	N.D.	N.D.	N.D.	N.D.	N.D.
H17	15	73	1458	3028	N.D.	N.D.	8542	10776	11405	13105	12894	N.D.	N.D.	N.D.	18914	19694	N.D.	N.D.	N.D.	N.D.	N.D.	N.D.	N.D.
H17	16	128	1524	3304	N.D.	N.D.	9417	11226	11376	13432	12093	N.D.	N.D.	N.D.	18166	19156	N.D.	N.D.	N.D.	N.D.	N.D.	N.D.	N.D.
H18	N.D.	N.D.	N.D.	0	0	1	N.D.	N.D.	N.D.	N.D.	1	125	459	840	N.D.	N.D.	N.D.	N.D.	N.D.	N.D.	N.D.	N.D.	N.D.
H18	15	0	15	1	N.D.	N.D.	284	321	314	332	373	N.D.	N.D.	N.D.	368	384	N.D.	N.D.	N.D.	N.D.	N.D.	N.D.	N.D.
H18	15	0	15	47	N.D.	N.D.	189	258	315	386	476	N.D.	N.D.	N.D.	569	618	N.D.	N.D.	N.D.	N.D.	N.D.	N.D.	N.D.
H18	15	0	17	50	N.D.	N.D.	193	262	308	379	447	N.D.	N.D.	N.D.	556	567	N.D.	N.D.	N.D.	N.D.	N.D.	N.D.	N.D.
H19	N.D.	N.D.	N.D.	9928	19450	18680	18225	18770	N.D.	N.D.	20189	18911	18641	N.D.	N.D.	N.D.	N.D.	21285	20763	20528	19835	N.D.	N.D.
H19	15	307	6690	10028	N.D.	N.D.	16915	17976	16289	18719	19374	N.D.	N.D.	N.D.	18928	19786	N.D.	N.D.	N.D.	N.D.	N.D.	N.D.	N.D.
H19	16	338	8612	9872	N.D.	N.D.	17328	17505	17138	18719	18656	N.D.	N.D.	N.D.	18729	19747	N.D.	N.D.	N.D.	N.D.	N.D.	N.D.	N.D.
H19	15	451	8352	9964	N.D.	N.D.	17335	17726	16104	18476	19105	N.D.	N.D.	N.D.	19894	19607	N.D.	N.D.	N.D.	N.D.	N.D.	N.D.	N.D.
H20	N.D.	N.D.	N.D.	0	0	2	N.D.	N.D.	N.D.	N.D.	6	8	9	13	N.D.	N.D.	N.D.	N.D.	N.D.	N.D.	N.D.	N.D.	N.D.
H21	N.D.	N.D.	N.D.	0	1	1	3	4	N.D.	N.D.	11	11	12	N.D.	N.D.	N.D.	N.D.	21	23	24	27	N.D.	N.D.
H22	N.D.	N.D.	N.D.	3	9	16	N.D.	N.D.	N.D.	N.D.	38	45	44	49	N.D.	N.D.	N.D.	N.D.	N.D.	N.D.	N.D.	N.D.	N.D.
H23	N.D.	N.D.	N.D.	3	11	25	N.D.	N.D.	N.D.	N.D.	149	141	152	184	N.D.	N.D.	N.D.	N.D.	N.D.	N.D.	N.D.	N.D.	N.D.
H23	14	0	5	18	N.D.	N.D.	59	66	69	94	99	N.D.	N.D.	N.D.	145	137	N.D.	N.D.	N.D.	N.D.	N.D.	N.D.	N.D.
H23	14	0	5	18	N.D.	N.D.	59	68	70	97	102	N.D.	N.D.	N.D.	142	151	N.D.	N.D.	N.D.	N.D.	N.D.	N.D.	N.D.
H23	14	0	5	18	N.D.	N.D.	56	67	68	94	98	N.D.	N.D.	N.D.	130	145	N.D.	N.D.	N.D.	N.D.	N.D.	N.D.	N.D.
H24	N.D.	N.D.	N.D.	13548	13512	14853	N.D.	N.D.	N.D.	N.D.	17334	17872	17807	19009	N.D.	N.D.	N.D.	N.D.	N.D.	N.D.	N.D.	N.D.	N.D.
H24	17	97	13135	12597	N.D.	N.D.	14810	15315	14158	15520	14953	N.D.	N.D.	N.D.	15948	16079	N.D.	N.D.	N.D.	N.D.	N.D.	N.D.	N.D.
H24	16	116	12742	12491	N.D.	N.D.	15094	15765	13365	15228	14953	N.D.	N.D.	N.D.	15524	15715	N.D.	N.D.	N.D.	N.D.	N.D.	N.D.	N.D.
H24	17	150	13857	12803	N.D.	N.D.	14610	15343	14066	15221	15001	N.D.	N.D.	N.D.	15723	15270	N.D.	N.D.	N.D.	N.D.	N.D.	N.D.	N.D.
H25	N.D.	N.D.	N.D.	0	0	1	1	2	N.D.	N.D.	9	11	13	13	15	N.D.	N.D.	19	20	N.D.	N.D.	N.D.	N.D.
H26	N.D.	N.D.	N.D.	0	0	0	0	0	N.D.	N.D.	0	1	2	0	1	N.D.	N.D.	4	5	N.D.	N.D.	N.D.	N.D.
H27	N.D.	N.D.	N.D.	33	263	411	452	708	N.D.	N.D.	1369	1439	1799	N.D.	N.D.	N.D.	N.D.	2860	3348	3206	3455	N.D.	N.D.
H27	16	1	N.D.	51	N.D.	N.D.	70	N.D.	N.D.	N.D.	84	N.D.	N.D.	N.D.	N.D.	N.D.	N.D.	N.D.	N.D.	N.D.	N.D.	N.D.	N.D.
H27	17	1	N.D.	54	N.D.	N.D.	74	N.D.	N.D.	N.D.	89	N.D.	N.D.	N.D.	N.D.	N.D.	N.D.	N.D.	N.D.	N.D.	N.D.	N.D.	N.D.
H27	17	1	N.D.	57	N.D.	N.D.	82	N.D.	N.D.	N.D.	89	N.D.	N.D.	N.D.	N.D.	N.D.	N.D.	N.D.	N.D.	N.D.	N.D.	N.D.	N.D.
H27	15	6	74	96	N.D.	N.D.	124	132	120	155	133	N.D.	N.D.	N.D.	153	151	N.D.	N.D.	N.D.	N.D.	N.D.	N.D.	N.D.
H27	15	6	57	72	N.D.	N.D.	102	113	101	117	115	N.D.	N.D.	N.D.	132	131	N.D.	N.D.	N.D.	N.D.	N.D.	N.D.	N.D.
H27	16	6	52	67	N.D.	N.D.	94	103	95	108	117	N.D.	N.D.	N.D.	126	124	N.D.	N.D.	N.D.	N.D.	N.D.	N.D.	N.D.
H27	19	453	879	N.D.	N.D.	N.D.	N.D.	1863	1842	1949	2146	N.D.	N.D.	N.D.	N.D.	2566	N.D.	N.D.	N.D.	N.D.	N.D.	N.D.	N.D.
H27	15	16	59	54	N.D.	N.D.	N.D.	N.D.	N.D.	N.D.	N.D.	N.D.	N.D.	N.D.	N.D.	N.D.	N.D.	N.D.	N.D.	N.D.	N.D.	N.D.	N.D.
H27	15	19	57	55	N.D.	N.D.	N.D.	N.D.	N.D.	N.D.	N.D.	N.D.	N.D.	N.D.	N.D.	N.D.	N.D.	N.D.	N.D.	N.D.	N.D.	N.D.	N.D.
H27	16	18	57	50	N.D.	N.D.	N.D.	N.D.	N.D.	N.D.	N.D.	N.D.	N.D.	N.D.	N.D.	N.D.	N.D.	N.D.	N.D.	N.D.	N.D.	N.D.	N.D.
H27	16	74	203	N.D.	N.D.	328	347	384	374	367	N.D.	N.D.	395	403	406	428	N.D.	N.D.	N.D.	N.D.	N.D.	N.D.	N.D.
H27	16	83	211	N.D.	N.D.	295	320	346	340	337	N.D.	N.D.	365	366	377	381	N.D.	N.D.	N.D.	N.D.	N.D.	N.D.	N.D.
H27	16	97	244	N.D.	N.D.	330	358	383	380	376	N.D.	N.D.	410	407	425	420	N.D.	N.D.	N.D.	N.D.	N.D.	N.D.	N.D.
H28	N.D.	N.D.	N.D.	0	0	0	0	0	N.D.	N.D.	0	1	1	0	0	N.D.	N.D.	0	0	N.D.	N.D.	N.D.	N.D.
H29	N.D.	N.D.	N.D.	5	9	12	N.D.	N.D.	N.D.	N.D.	23	28	26	30	N.D.	N.D.	N.D.	N.D.	N.D.	N.D.	N.D.	N.D.	N.D.
Pseudomonas simiae WCS417r	N.D.	N.D.	N.D.	0	0	1	2	3	N.D.	N.D.	8	11	10	13	N.D.	N.D.	N.D.	N.D.	N.D.	N.D.	N.D.	N.D.	N.D.
Pseudomonas simiae WCS417r	N.D.	N.D.	N.D.	0	0	1	2	4	N.D.	N.D.	10	10	13	N.D.	N.D.	N.D.	N.D.	20	21	18	21	N.D.	N.D.
Pseudomonas simiae WCS417r	N.D.	N.D.	N.D.	0	0	0	N.D.	N.D.	N.D.	N.D.	37	83	129	195	N.D.	N.D.	N.D.	N.D.	N.D.	N.D.	N.D.	N.D.	N.D.
Pseudomonas simiae WCS417r	N.D.	N.D.	N.D.	0	0	1	1	4	N.D.	N.D.	10	12	13	15	15	N.D.	N.D.	22	23	N.D.	N.D.	N.D.	N.D.
Pseudomonas simiae WCS417r:pw17	N.D.	N.D.	N.D.	0	0	0	1	2	N.D.	N.D.	7	10	10	12	N.D.	N.D.	N.D.	N.D.	N.D.	N.D.	N.D.	N.D.	N.D.
Pseudomonas simiae WCS417r:pw17	N.D.	N.D.	N.D.	0	0	1	2	4	N.D.	N.D.	9	9	12	N.D.	N.D.	N.D.	N.D.	20	22	21	25	N.D.	N.D.
Pseudomonas simiae WCS417r:pw17	N.D.	N.D.	N.D.	0	0	0	N.D.	N.D.	N.D.	N.D.	7	9	10	13	N.D.	N.D.	N.D.	N.D.	N.D.	N.D.	N.D.	N.D.	N.D.
Pseudomonas simiae WCS417r:pw17	N.D.	N.D.	N.D.	0	0	1	1	4	N.D.	N.D.	10	12	14	15	16	N.D.	N.D.	21	22	N.D.	N.D.	N.D.	N.D.
Pseudomonas simiae WCS417r:pw17	15	0	N.D.	0	N.D.	N.D.	2	N.D.	N.D.	N.D.	10	N.D.	N.D.	N.D.	N.D.	N.D.	N.D.	N.D.	N.D.	N.D.	N.D.	N.D.	N.D.
Pseudomonas simiae WCS417r:pw17	15	0	N.D.	0	N.D.	N.D.	2	N.D.	N.D.	N.D.	10	N.D.	N.D.	N.D.	N.D.	N.D.	N.D.	N.D.	N.D.	N.D.	N.D.	N.D.	N.D.
Pseudomonas simiae WCS417r:pw17	16	0	N.D.	0	N.D.	N.D.	2	N.D.	N.D.	N.D.	10	N.D.	N.D.	N.D.	N.D.	N.D.	N.D.	N.D.	N.D.	N.D.	N.D.	N.D.	N.D.
Pseudomonas simiae WCS417r:pw17	15	0	3	0	N.D.	N.D.	4	4	6	9	7	N.D.	N.D.	N.D.	17	17	N.D.	N.D.	N.D.	N.D.	N.D.	N.D.	N.D.
Pseudomonas simiae WCS417r:pw17	15	0	0	0	N.D.	N.D.	3	4	6	8	8	N.D.	N.D.	14	16	18	N.D.	N.D.	N.D.	N.D.	N.D.	N.D.	N.D.
Pseudomonas simiae WCS417r:pw17	8	0	0	0	N.D.	N.D.	1	2	4	5	6	N.D.	N.D.	N.D.	14	18	N.D.	N.D.	N.D.	N.D.	N.D.	N.D.	N.D.
Pseudomonas simiae WCS417r:pw17	15	0	3	0	N.D.	N.D.	4	5	6	9	7	N.D.	N.D.	N.D.	16	17	N.D.	N.D.	N.D.	N.D.	N.D.	N.D.	N.D.
Pseudomonas simiae WCS417r:pw17	15	0	0	0	N.D.	N.D.	3	4	5	8	8	N.D.	N.D.	14	16	18	N.D.	N.D.	N.D.	N.D.	N.D.	N.D.	N.D.
Pseudomonas simiae WCS417r:pw17	7	0	0	0	N.D.	N.D.	1	2	3	4	5	N.D.	N.D.	N.D.	14	15	N.D.	N.D.	N.D.	N.D.	N.D.	N.D.	N.D.
Pseudomonas simiae WCS417r:pw17	15	0	2	0	N.D.	N.D.	4	5	7	9	7	N.D.	N.D.	N.D.	16	17	N.D.	N.D.	N.D.	N.D.	N.D.	N.D.	N.D.
Pseudomonas simiae WCS417r:pw17	16	0	0	0	N.D.	N.D.	3	4	5	7	8	N.D.	N.D.	14	17	18	N.D.	N.D.	N.D.	N.D.	N.D.	N.D.	N.D.
Pseudomonas simiae WCS417r:pw17	8	0	0	0	N.D.	N.D.	1	2	3	4	6	N.D.	N.D.	N.D.	13	17	N.D.	N.D.	N.D.	N.D.	N.D.	N.D.	N.D.
Pseudomonas simiae WCS417r:pw17	14	0	0	0	N.D.	N.D.	3	3	5	5	6	N.D.	N.D.	15	13	15	N.D.	N.D.	N.D.	N.D.	N.D.	N.D.	N.D.
Pseudomonas simiae WCS417r:pw17	14	0	0	0	N.D.	N.D.	2	3	4	4	7	N.D.	N.D.	14	14	15	N.D.	N.D.	N.D.	N.D.	N.D.	N.D.	N.D.
Pseudomonas simiae WCS417r:pw17	14	0	0	0	N.D.	N.D.	2	2	4	4	7	N.D.	N.D.	13	14	13	N.D.	N.D.	N.D.	N.D.	N.D.	N.D.	N.D.
Pseudomonas simiae WCS417r:pw17	14	0	0	0	N.D.	N.D.	1	2	4	6	N.D.	N.D.	N.D.	N.D.	N.D.	N.D.	N.D.	N.D.	N.D.	N.D.	N.D.	16	20
Pseudomonas simiae WCS417r:pw17	12	0	0	0	N.D.	N.D.	1	2	4	4	N.D.	N.D.	N.D.	N.D.	N.D.	N.D.	N.D.	N.D.	N.D.	N.D.	N.D.	16	21
Pseudomonas simiae WCS417r:pw17	15	0	0	0	N.D.	N.D.	2	2	5	5	N.D.	N.D.	N.D.	N.D.	N.D.	N.D.	N.D.	N.D.	N.D.	N.D.	N.D.	12	17
Pseudomonas simiae WCS417r:pw17	19	N.D.	N.D.	0	0	2	3	4	N.D.	N.D.	8	12	14	15	15	N.D.	N.D.	N.D.	N.D.	N.D.	N.D.	N.D.	N.D.
Pseudomonas simiae WCS417r:pw17	19	0	0	N.D.	N.D.	N.D.	N.D.	3	4	6	8	N.D.	N.D.	N.D.	N.D.	19	N.D.	N.D.	N.D.	N.D.	N.D.	N.D.	N.D.
Pseudomonas simiae WCS417r:pw17	14	1	0	1	N.D.	N.D.	N.D.	N.D.	N.D.	N.D.	N.D.	N.D.	N.D.	N.D.	N.D.	N.D.	N.D.	N.D.	N.D.	N.D.	N.D.	N.D.	N.D.
Pseudomonas simiae WCS417r:pw17	16	0	1	1	N.D.	N.D.	N.D.	N.D.	N.D.	N.D.	N.D.	N.D.	N.D.	N.D.	N.D.	N.D.	N.D.	N.D.	N.D.	N.D.	N.D.	N.D.	N.D.
Pseudomonas simiae WCS417r:pw17	16	0	0	1	N.D.	N.D.	N.D.	N.D.	N.D.	N.D.	N.D.	N.D.	N.D.	N.D.	N.D.	N.D.	N.D.	N.D.	N.D.	N.D.	N.D.	N.D.	N.D.
Pseudomonas simiae WCS417r:pw17	16	0	0	N.D.	N.D.	1	2	4	5	6	N.D.	N.D.	12	15	14	19	N.D.	N.D.	N.D.	N.D.	N.D.	N.D.	N.D.
Pseudomonas simiae WCS417r:pw17	17	0	0	N.D.	N.D.	2	2	5	6	7	N.D.	N.D.	13	15	15	20	N.D.	N.D.	N.D.	N.D.	N.D.	N.D.	N.D.
Pseudomonas simiae WCS417r:pw17	17	0	0	N.D.	N.D.	2	3	2	6	7	N.D.	N.D.	14	17	17	21	N.D.	N.D.	N.D.	N.D.	N.D.	N.D.	N.D.

## Sheet: Ralstonia sp. UNC404CL2
Strain	Day 0	Day 1	Day 2	Day 3	Day 4	Day 5	Day 6	Day 7	Day 8	Day 9	Day 10	Day 11	Day 12	Day 13	Day 14	Day 15	Day 16
B01	20	0	47	56	N.D.	N.D.	73	75	80	83	82	N.D.	N.D.	106	99	110	N.D.
B02	20	0	39	49	N.D.	N.D.	59	55	63	70	70	N.D.	N.D.	95	87	101	N.D.
B03	20	0	32	40	N.D.	N.D.	53	57	64	73	72	N.D.	N.D.	97	91	95	N.D.
B04	19	16	1	11	N.D.	N.D.	42	45	44	48	51	N.D.	N.D.	48	49	50	N.D.
B05	20	0	137	401	N.D.	N.D.	439	432	242	441	469	N.D.	N.D.	486	497	494	N.D.
B05	19	227	6470	N.D.	N.D.	N.D.	N.D.	8468	7914	8315	8046	N.D.	N.D.	N.D.	N.D.	8682	N.D.
B05	17	78	4957	8084	N.D.	N.D.	N.D.	N.D.	8772	8378	8577	8575	N.D.	N.D.	N.D.	N.D.	9531
B06	19	0	44	54	N.D.	N.D.	66	64	43	67	78	N.D.	N.D.	89	93	30	N.D.
B07	19	0	27	29	N.D.	N.D.	37	39	39	40	43	N.D.	N.D.	44	44	44	N.D.
B07	20	0	26	32	N.D.	N.D.	38	40	40	42	44	N.D.	N.D.	44	47	48	N.D.
B08	19	0	29	41	N.D.	N.D.	49	54	55	54	57	N.D.	N.D.	52	55	58	N.D.
B09	18	0	31	40	N.D.	N.D.	53	52	53	57	71	N.D.	N.D.	76	73	77	N.D.
B10	19	0	2	13	N.D.	N.D.	20	22	25	29	31	N.D.	N.D.	30	33	34	N.D.
B11	20	0	0	46	N.D.	N.D.	69	66	44	74	84	N.D.	N.D.	94	99	97	N.D.
B12	17	N.D.	18	23	N.D.	N.D.	N.D.	29	34	32	39	32	N.D.	N.D.	N.D.	40	N.D.
B13	16	N.D.	23	37	N.D.	N.D.	N.D.	41	51	47	52	48	N.D.	N.D.	N.D.	53	N.D.
B14	16	N.D.	23	35	N.D.	N.D.	N.D.	41	47	42	49	47	N.D.	N.D.	N.D.	54	N.D.
B15	17	N.D.	5	26	N.D.	N.D.	N.D.	54	60	64	64	67	N.D.	N.D.	N.D.	92	N.D.
B16	17	N.D.	15	24	N.D.	N.D.	N.D.	26	37	33	38	37	N.D.	N.D.	N.D.	44	N.D.
B17	16	0	45	58	N.D.	N.D.	N.D.	N.D.	89	82	89	93	N.D.	N.D.	N.D.	N.D.	114
B18	17	0	22	32	N.D.	N.D.	N.D.	N.D.	40	43	42	44	N.D.	N.D.	N.D.	N.D.	43
B19	16	0	55	66	N.D.	N.D.	N.D.	N.D.	99	97	95	100	N.D.	N.D.	N.D.	N.D.	117
B20	16	0	6	14	N.D.	N.D.	N.D.	N.D.	24	25	25	27	N.D.	N.D.	N.D.	N.D.	31
B21	16	1	37	63	N.D.	N.D.	N.D.	N.D.	76	80	82	81	N.D.	N.D.	N.D.	N.D.	104
B22	17	69	34	57	N.D.	N.D.	N.D.	N.D.	76	69	82	84	N.D.	N.D.	N.D.	N.D.	98
B22	17	91	38	N.D.	N.D.	N.D.	N.D.	71	75	76	67	N.D.	N.D.	N.D.	N.D.	86	N.D.
B23	17	0	11	22	N.D.	N.D.	N.D.	N.D.	36	34	34	36	N.D.	N.D.	N.D.	N.D.	40
B24	17	0	35	52	N.D.	N.D.	N.D.	N.D.	71	59	66	69	N.D.	N.D.	N.D.	N.D.	96
B24	18	1	39	N.D.	N.D.	N.D.	N.D.	60	62	61	61	N.D.	N.D.	N.D.	N.D.	85	N.D.
C01	20	0	51	59	N.D.	N.D.	78	83	85	86	96	N.D.	N.D.	118	109	118	N.D.
C02	20	0	42	54	N.D.	N.D.	65	67	71	77	75	N.D.	N.D.	96	87	103	N.D.
C03	20	0	37	44	N.D.	N.D.	55	60	58	66	62	N.D.	N.D.	80	74	81	N.D.
C04	18	0	28	40	N.D.	N.D.	50	56	56	69	60	N.D.	N.D.	83	81	80	N.D.
C05	19	0	64	119	N.D.	N.D.	320	325	308	326	316	N.D.	N.D.	355	360	355	N.D.
C06	20	0	42	48	N.D.	N.D.	57	61	63	67	70	N.D.	N.D.	89	81	93	N.D.
C07	21	0	30	42	N.D.	N.D.	53	59	57	68	68	N.D.	N.D.	88	77	88	N.D.
C08	17	974	22722	19386	N.D.	N.D.	N.D.	N.D.	21842	20647	21666	22234	N.D.	N.D.	N.D.	N.D.	23899
C09	17	18	0	51	N.D.	N.D.	N.D.	N.D.	594	590	625	624	N.D.	N.D.	N.D.	N.D.	642
C10	8	0	N.D.	N.D.	N.D.	N.D.	9009	9302	9706	8951	9198	N.D.	N.D.	9840	10226	10807	N.D.
C10	8	0	N.D.	N.D.	N.D.	N.D.	8022	7818	8281	7628	7848	N.D.	N.D.	8434	8457	9109	N.D.
C10	8	0	N.D.	N.D.	N.D.	N.D.	8977	9841	9664	9137	9651	N.D.	N.D.	9832	10208	11137	N.D.
C11	19	0	22	62	N.D.	N.D.	119	115	123	124	126	N.D.	N.D.	152	144	162	N.D.
C11	18	0	18	51	N.D.	N.D.	134	115	111	122	119	N.D.	N.D.	142	134	145	N.D.
C12	19	0	56	66	N.D.	N.D.	75	87	85	90	83	N.D.	N.D.	115	111	123	N.D.
C13	16	18	7	14	N.D.	N.D.	N.D.	N.D.	1202	1314	1272	1359	N.D.	N.D.	N.D.	N.D.	1331
C14	19	0	12	50	N.D.	N.D.	107	97	108	106	114	N.D.	N.D.	129	140	143	N.D.
C15	19	0	33	41	N.D.	N.D.	46	50	50	51	56	N.D.	N.D.	49	56	53	N.D.
C16	19	6	138	182	N.D.	N.D.	229	222	205	237	246	N.D.	N.D.	255	262	258	N.D.
C16	19	24	62	N.D.	N.D.	N.D.	N.D.	72	82	80	77	N.D.	N.D.	N.D.	N.D.	98	N.D.
C17	19	0	48	58	N.D.	N.D.	78	77	78	82	87	N.D.	N.D.	107	109	79	N.D.
C18	19	0	13	32	N.D.	N.D.	45	47	48	52	54	N.D.	N.D.	48	52	49	N.D.
C19	16	15	1387	5469	N.D.	N.D.	N.D.	N.D.	7909	7953	8204	7970	N.D.	N.D.	N.D.	N.D.	8243
C20	20	0	447	539	N.D.	N.D.	626	645	649	671	667	N.D.	N.D.	639	663	589	N.D.
C20	19	3	0	N.D.	N.D.	N.D.	N.D.	2779	2542	2650	2523	N.D.	N.D.	N.D.	N.D.	2812	N.D.
C20	17	9	1	8736	N.D.	N.D.	N.D.	N.D.	10258	10227	10164	10257	N.D.	N.D.	N.D.	N.D.	11345
C21	21	17	1193	5508	N.D.	N.D.	10968	10468	11573	10816	10284	N.D.	N.D.	11710	11060	11457	N.D.
C21	18	1	2456	N.D.	N.D.	N.D.	N.D.	12123	10729	10920	10267	N.D.	N.D.	N.D.	N.D.	11889	N.D.
C22	19	0	31	43	N.D.	N.D.	52	51	57	58	73	N.D.	N.D.	80	86	93	N.D.
C23	19	0	1049	3733	N.D.	N.D.	13946	14727	14762	14738	14686	N.D.	N.D.	16122	15653	16472	N.D.
C24	9	0	N.D.	N.D.	N.D.	N.D.	4482	4945	5324	5516	5645	N.D.	N.D.	4766	5716	5991	N.D.
C24	8	0	N.D.	N.D.	N.D.	N.D.	4619	5419	5509	5627	5788	N.D.	N.D.	4438	5743	6369	N.D.
C24	10	0	N.D.	N.D.	N.D.	N.D.	4603	5368	5540	5374	5901	N.D.	N.D.	4372	5867	6545	N.D.
C25	20	0	98	106	N.D.	N.D.	130	122	114	135	149	N.D.	N.D.	167	165	170	N.D.
C26	20	0	349	436	N.D.	N.D.	484	462	475	465	483	N.D.	N.D.	521	522	534	N.D.
C27	20	0	42	49	N.D.	N.D.	63	59	62	66	75	N.D.	N.D.	89	97	97	N.D.
C28	17	0	10	22	N.D.	N.D.	N.D.	N.D.	37	38	38	40	N.D.	N.D.	N.D.	N.D.	43
C29	16	0	10	21	N.D.	N.D.	N.D.	N.D.	31	31	31	34	N.D.	N.D.	N.D.	N.D.	35
H01	19	0	22	40	N.D.	N.D.	50	52	53	57	54	N.D.	N.D.	79	72	79	N.D.
H02	20	0	20	32	N.D.	N.D.	37	41	45	51	49	N.D.	N.D.	47	49	52	N.D.
H03	20	0	71	93	N.D.	N.D.	140	143	126	148	148	N.D.	N.D.	182	168	182	N.D.
H04	18	16	0	45	N.D.	N.D.	56	65	41	61	73	N.D.	N.D.	86	90	90	N.D.
H05	19	0	51	69	N.D.	N.D.	132	133	127	144	152	N.D.	N.D.	168	160	172	N.D.
H06	16	N.D.	17	31	N.D.	N.D.	N.D.	43	46	45	51	48	N.D.	N.D.	N.D.	53	N.D.
H07	8	0	N.D.	N.D.	N.D.	N.D.	24872	26483	26693	27006	29860	N.D.	N.D.	26096	29746	30729	N.D.
H07	9	0	N.D.	N.D.	N.D.	N.D.	26626	26554	25327	26138	26172	N.D.	N.D.	27239	30748	30675	N.D.
H07	8	0	N.D.	N.D.	N.D.	N.D.	24921	25980	25935	25051	26386	N.D.	N.D.	26170	28563	30246	N.D.
H08	16	N.D.	129	156	N.D.	N.D.	N.D.	171	162	182	178	190	N.D.	N.D.	N.D.	224	N.D.
H09	18	N.D.	10	19	N.D.	N.D.	N.D.	26	31	30	36	29	N.D.	N.D.	N.D.	40	N.D.
H10	16	N.D.	45	88	N.D.	N.D.	N.D.	115	122	128	132	141	N.D.	N.D.	N.D.	170	N.D.
H11	9	0	N.D.	N.D.	N.D.	N.D.	20812	21351	20520	22531	21365	N.D.	N.D.	22585	22072	24609	N.D.
H11	8	0	N.D.	N.D.	N.D.	N.D.	20950	20238	19578	21216	20089	N.D.	N.D.	20801	22974	24565	N.D.
H11	9	0	N.D.	N.D.	N.D.	N.D.	19951	20265	20911	24223	21949	N.D.	N.D.	21566	24347	26753	N.D.
H12	16	N.D.	59	80	N.D.	N.D.	N.D.	87	93	93	102	108	N.D.	N.D.	N.D.	130	N.D.
H13	8	0	N.D.	N.D.	N.D.	N.D.	13073	17190	18229	21293	20064	N.D.	N.D.	21426	23968	24207	N.D.
H13	8	0	N.D.	N.D.	N.D.	N.D.	13666	16722	18537	20076	21093	N.D.	N.D.	22873	24952	24859	N.D.
H13	8	0	N.D.	N.D.	N.D.	N.D.	17239	21810	21961	22089	23546	N.D.	N.D.	23654	25692	27691	N.D.
H14	15	N.D.	127	149	N.D.	N.D.	N.D.	152	159	155	166	167	N.D.	N.D.	N.D.	196	N.D.
H15	16	N.D.	23085	27249	N.D.	N.D.	N.D.	28307	28208	26019	28160	26161	N.D.	N.D.	N.D.	31546	N.D.
H16	16	N.D.	0	37	N.D.	N.D.	N.D.	71	64	69	99	80	N.D.	N.D.	N.D.	101	N.D.
H17	16	N.D.	2696	5718	N.D.	N.D.	N.D.	6100	6404	6290	6321	6517	N.D.	N.D.	N.D.	6655	N.D.
H18	17	N.D.	142	399	N.D.	N.D.	N.D.	594	559	630	549	628	N.D.	N.D.	N.D.	624	N.D.
H19	9	56	N.D.	N.D.	N.D.	N.D.	19472	21289	20528	20238	20064	N.D.	N.D.	20965	21548	23180	N.D.
H19	8	63	N.D.	N.D.	N.D.	N.D.	20195	20918	20453	20750	20813	N.D.	N.D.	21343	23083	23689	N.D.
H19	8	50	N.D.	N.D.	N.D.	N.D.	19472	21749	22694	20985	21702	N.D.	N.D.	21853	22171	24681	N.D.
H20	16	N.D.	39	51	N.D.	N.D.	N.D.	71	69	70	75	73	N.D.	N.D.	N.D.	103	N.D.
H21	16	N.D.	56	59	N.D.	N.D.	N.D.	70	69	62	77	76	N.D.	N.D.	N.D.	96	N.D.
H22	17	N.D.	20	25	N.D.	N.D.	N.D.	31	35	32	39	35	N.D.	N.D.	N.D.	43	N.D.
H23	17	N.D.	29	46	N.D.	N.D.	N.D.	52	57	52	58	55	N.D.	N.D.	N.D.	84	N.D.
H24	17	N.D.	2995	5200	N.D.	N.D.	N.D.	7720	7511	8082	8101	8226	N.D.	N.D.	N.D.	9046	N.D.
H25	17	0	3	18	N.D.	N.D.	N.D.	N.D.	30	27	29	27	N.D.	N.D.	N.D.	N.D.	30
H26	18	0	38	51	N.D.	N.D.	N.D.	N.D.	75	71	79	82	N.D.	N.D.	N.D.	N.D.	105
H27	17	0	74	72	N.D.	N.D.	N.D.	N.D.	91	95	95	104	N.D.	N.D.	N.D.	N.D.	124
H27	19	0	65	N.D.	N.D.	N.D.	N.D.	82	83	82	87	N.D.	N.D.	N.D.	N.D.	104	N.D.
H28	17	0	1	14	N.D.	N.D.	N.D.	N.D.	35	39	37	41	N.D.	N.D.	N.D.	N.D.	49
H29	16	0	34	39	N.D.	N.D.	N.D.	N.D.	50	46	47	50	N.D.	N.D.	N.D.	N.D.	52
Ralstonia sp. UNC404CL2:SB352_2	20	0	45	53	N.D.	N.D.	68	73	75	78	78	N.D.	N.D.	105	105	108	N.D.
Ralstonia sp. UNC404CL2:SB352_2	20	0	53	64	N.D.	N.D.	84	78	53	87	94	N.D.	N.D.	109	111	114	N.D.
Ralstonia sp. UNC404CL2:SB352_2	16	N.D.	51	66	N.D.	N.D.	N.D.	84	101	95	97	N.D.	N.D.	N.D.	N.D.	132	N.D.
Ralstonia sp. UNC404CL2:SB352_2	18	0	46	60	N.D.	N.D.	N.D.	N.D.	71	81	84	88	N.D.	N.D.	N.D.	N.D.	114
Ralstonia sp. UNC404CL2:SB352_2	19	4	43	N.D.	N.D.	N.D.	N.D.	65	68	65	67	N.D.	N.D.	N.D.	N.D.	88	N.D.

## Sheet: Pseudomonas putida KT2440
Strain	Day 0	Day 1	Day 2	Day 3	Day 4	Day 5	Day 6	Day 7	Day 8	Day 9	Day 10	Day 11	Day 12	Day 13	Day 14	Day 15
B02	22	N.D.	N.D.	0	0	0	0	0	N.D.	N.D.	0	0	0	0	0	N.D.
B07	20	N.D.	N.D.	0	0	0	0	0	N.D.	N.D.	0	0	0	0	0	N.D.
B16	20	N.D.	N.D.	0	0	0	0	0	N.D.	N.D.	0	1	0	0	0	N.D.
B18	21	N.D.	N.D.	0	0	0	0	1	N.D.	N.D.	0	1	0	0	0	N.D.
B19	20	N.D.	N.D.	0	0	0	0	0	N.D.	N.D.	0	0	0	0	0	N.D.
B22	19	N.D.	N.D.	409	405	440	465	466	N.D.	N.D.	473	499	508	542	508	N.D.
B22	18	2	1	N.D.	N.D.	N.D.	N.D.	1	1	0	1	N.D.	N.D.	N.D.	N.D.	0
C10	9	50	N.D.	N.D.	N.D.	N.D.	21819	22464	20003	21645	20953	N.D.	N.D.	21278	24464	23618
C10	8	280	N.D.	N.D.	N.D.	N.D.	20682	19355	19362	20974	19389	N.D.	N.D.	20554	23561	24234
C10	8	386	N.D.	N.D.	N.D.	N.D.	21161	20044	21253	22594	21282	N.D.	N.D.	21491	24491	25243
C12	24	N.D.	N.D.	0	0	0	0	0	N.D.	N.D.	0	1	0	0	1	N.D.
C21	22	N.D.	N.D.	0	1	0	1	2	N.D.	N.D.	345	486	578	691	745	N.D.
C21	19	2	0	N.D.	N.D.	N.D.	N.D.	3183	3499	3991	4489	N.D.	N.D.	N.D.	N.D.	6449
C24	9	0	N.D.	N.D.	N.D.	N.D.	15412	16652	15696	16697	16804	N.D.	N.D.	17059	18659	19669
C24	8	0	N.D.	N.D.	N.D.	N.D.	14478	16316	16062	17628	16928	N.D.	N.D.	17939	19977	21849
C24	8	0	N.D.	N.D.	N.D.	N.D.	14681	15388	15596	17619	16648	N.D.	N.D.	16706	19110	20142
C25	21	N.D.	N.D.	0	0	0	0	1	N.D.	N.D.	0	0	0	0	0	N.D.
C26	22	N.D.	N.D.	0	0	0	0	1	N.D.	N.D.	1	1	0	0	0	N.D.
C27	22	N.D.	N.D.	0	1	0	0	0	N.D.	N.D.	0	1	0	0	0	N.D.
C29	18	N.D.	N.D.	0	0	0	0	0	N.D.	N.D.	0	0	0	0	0	N.D.
H04	23	N.D.	N.D.	0	0	0	0	0	N.D.	N.D.	0	1	0	0	0	N.D.
H05	21	N.D.	N.D.	0	0	0	0	0	N.D.	N.D.	0	0	0	1	0	N.D.
H07	9	24	N.D.	N.D.	N.D.	N.D.	25432	27482	22394	26128	25653	N.D.	N.D.	25019	27778	26968
H07	7	31	N.D.	N.D.	N.D.	N.D.	24709	23551	22844	26316	25308	N.D.	N.D.	24287	28906	29710
H07	8	61	N.D.	N.D.	N.D.	N.D.	24019	23312	24302	25726	25579	N.D.	N.D.	24591	28175	28620
H11	8	64	N.D.	N.D.	N.D.	N.D.	26057	27994	23036	26853	25513	N.D.	N.D.	26104	30152	29290
H11	9	29	N.D.	N.D.	N.D.	N.D.	23467	25741	22511	26674	23085	N.D.	N.D.	25258	28726	30246
H11	10	30	N.D.	N.D.	N.D.	N.D.	24872	24575	24210	26128	26073	N.D.	N.D.	24452	27760	28996
H13	9	0	N.D.	N.D.	N.D.	N.D.	23077	25185	22086	25314	24896	N.D.	N.D.	24221	26586	26646
H13	8	0	N.D.	N.D.	N.D.	N.D.	22890	22685	20803	23292	21719	N.D.	N.D.	23062	27064	26628
H13	8	0	N.D.	N.D.	N.D.	N.D.	22225	21492	22153	23882	21982	N.D.	N.D.	22141	26098	26155
H19	9	84	N.D.	N.D.	N.D.	N.D.	17068	17305	16504	18693	18525	N.D.	N.D.	18762	20880	20267
H19	8	60	N.D.	N.D.	N.D.	N.D.	15095	16316	17387	18156	16302	N.D.	N.D.	18285	20826	21438
H19	9	126	N.D.	N.D.	N.D.	N.D.	15777	15645	17104	17538	17068	N.D.	N.D.	18079	19616	20491
H27	20	N.D.	N.D.	511	1012	1949	2949	3420	N.D.	N.D.	5249	5684	6418	7375	7170	N.D.
H27	18	81	331	N.D.	N.D.	N.D.	N.D.	1596	1887	2336	2471	N.D.	N.D.	N.D.	N.D.	4282
Pseudomonas putida KT2440:SB98_8.1	9	0	N.D.	N.D.	N.D.	N.D.	0	0	0	0	0	N.D.	N.D.	0	0	0
Pseudomonas putida KT2440:SB98_8.1	9	0	N.D.	N.D.	N.D.	N.D.	0	0	0	0	0	N.D.	N.D.	0	0	0
Pseudomonas putida KT2440:SB98_8.1	8	0	N.D.	N.D.	N.D.	N.D.	0	0	0	0	0	N.D.	N.D.	0	0	0
Pseudomonas putida KT2440:SB98_8.1	20	N.D.	N.D.	0	0	0	0	0	N.D.	N.D.	0	0	0	1	0	N.D.
Pseudomonas putida KT2440:SB98_8.1	20	1	0	N.D.	N.D.	N.D.	N.D.	1	0	0	0	N.D.	N.D.	N.D.	N.D.	0
